# Supplementary material for: Identification and engineering of highly functional potyviral proteases in cells using co-evolutionary models
Source: Nat Commun. 2026 Feb 26;17:3257. doi: 10.1038/s41467-026-69961-5 (PMC13062108; doi:10.1038/s41467-026-69961-5)
Supplement: Supplementary file 4 — Supplementary Data 1 [file 41467_2026_69961_MOESM4_ESM.xlsx]

## Sheet: Supplementary Data 1
Supplementary Data 1
Overview of aligned sequences from Potyviridae. This dataset shows that some strains occur more frequently than others in the dataset. ProSSpeC re-weighted similar sequences to prevent any one strain from dominating the overall model statistics.
Organism	Number of Variants
Daphne virus Y	1
Lily yellow mosaic virus	1
Thladiantha dubia mosaic virus	2
Sunflower mild mosaic virus	1
Bean common mosaic virus	104
Ornithogalum virus 2	3
Polygonatum kingianum virus 6	1
Scallion mosaic virus	1
Agropyron mosaic virus	4
African eggplant mosaic virus	1
Tobacco etch virus	11
Brugmansia mosaic virus	2
Begonia flower breaking virus	1
Lily mottle virus	6
Calla lily latent virus	2
Japanese yam mosaic virus	8
Chilli veinal mottle virus	17
Narcissus yellow stripe virus	11
Peanut mottle virus	1
Pennisetum mosaic virus	23
Ornithogalum virus 3	4
Sorghum mosaic virus	23
Pepper yellow mosaic virus	2
Uromyces potyvirus A	1
Potato virus A	63
Carrot thin leaf virus	4
Celery mosaic virus	2
Lygodium japonicum potyvirus	1
Catharanthus mosaic virus	6
Sweet potato virus C	43
Bean yellow mosaic virus	58
Leek yellow stripe virus	124
Papaya leaf distortion mosaic virus	6
Wild tomato mosaic virus	4
Algerian watermelon mosaic virus	2
Pecan mosaic-associated virus	1
Ipomoea batatas potyvirus	3
Bidens mosaic virus	1
Ryegrass mosaic virus	1
East Asian Passiflora distortion virus	4
Johnsongrass mosaic virus	5
East Asian Passiflora virus	27
Pea seed-borne mosaic virus	16
Clover yellow vein virus	14
Pea seed-borne mosaic virus	1
Noni mosaic virus	2
Lupinus mosaic virus	1
Euphorbia ringspot virus	1
Polianthes potyvirus B	4
Wisteria vein mosaic virus	2
Hyacinth mosaic virus	1
Bidens mottle virus	6
Basella rugose mosaic virus	5
Sweet potato feathery mottle virus	131
Potato virus Y	555
Wild melon vein banding virus	1
Pepper mottle virus	1
Peru tomato mosaic virus	4
Apium virus Y	4
Cocksfoot streak virus	2
Tobacco vein banding mosaic virus	16
Sweet potato virus G	33
Brugmansia suaveolens mottle virus	2
Bermuda grass southern mosaic virus	1
Iris potyvirus B	1
Sugarcane mosaic virus	159
Cerasus yedoensis potyvirus	2
Vanilla distortion mosaic virus	1
Carrot virus Y	2
Solanum melongena potyvirus	2
Narcissus late season yellows virus	5
Ornithogalum mosaic virus	27
Blue squill virus A	2
Malva vein clearing virus	1
Achyranthes bidentata mosaic virus	1
Ryegrass mosaic virus	3
Panax virus Y	1
Bean common mosaic necrosis virus	1
Asclepias potyvirus A	1
Soybean mosaic virus	121
Colombian datura virus	3
Nerine yellow stripe virus	1
Ullucus potyvirus 1	1
Ranunculus mild mosaic virus	1
Sweet potato virus E	1
Donkey orchid virus A	1
Artemisia carvifolia potyvirus	2
Brassica caulorapa potyvirus	1
Polygonatum kingianum virus 3	1
Ocimum basilicum potyvirus	1
Plum pox potyvirus	19
Shallot mild yellow stripe virus	1
Zucchini tigre mosaic virus	11
Passion fruit severe mottle virus	1
Capsicum annuum potyvirus	1
Polygonatum kingianum virus 4	1
Amaranthus leaf mottle virus	1
Costus stripe mosaic virus	1
Sunflower ring blotch virus	1
Kalanchoe mosaic virus	1
Dioscorea mosaic virus	1
Plum pox virus	436
Ugandan cassava brown streak virus	69
Endive yellows virus	2
Platycodon mild mottle virus	1
Zucchini shoestring virus	3
Konjac mosaic virus	3
Iris mild mosaic virus	3
Watermelon mosaic virus	117
Habenaria mosaic virus	2
Ugandan Passiflora virus	1
Pepper veinal mottle virus	10
Lotus latent virus	1
Peace lily mosaic virus	1
Maize dwarf mosaic virus	28
Grapevine-associated poty-like virus 1	1
Allium fistulosum potyvirus	1
Peanut stripe virus	5
Paris virus 1	1
Lycopersicon esculentum potyvirus	1
Iris potyvirus A	2
Asparagus virus 1	2
Sweet potato latent virus	15
Endive necrotic mosaic virus	1
Iris severe mosaic virus	3
Freesia mosaic virus	4
Banana bract mosaic virus	4
Alstroemeria mosaic virus	1
Callistephus mottle virus	1
Marigold mosaic virus	1
Sudan watermelon mosaic virus	1
Saffron latent virus	1
Henbane mosaic virus	5
Thunberg fritillary mosaic virus	2
Mirabilis crinkle mosaic virus	1
Mashua virus Y	1
Hordeum mosaic virus	1
Sapindus mukorossi potyvirus	2
Potyviridae sp.	1
Pokeweed mosaic virus	6
Pleioblastus mosaic virus	1
Yam mosaic virus	2
Tulip breaking virus	1
Gloriosa stripe mosaic virus	1
Zucchini yellow mosaic virus	3
Pepper severe mosaic virus	2
Pepper mottle virus	20
Daphne mosaic virus	1
Passionfruit Vietnam virus	3
Canna yellow streak virus	11
Soybean virus A	1
Paris mosaic necrosis virus	2
Chilli ringspot virus	4
Moroccan watermelon mosaic virus	11
Noni virus 1	1
Hardenbergia mosaic virus	9
Lettuce mosaic virus	3
Soybean mosaic virus	2
Impatiens flower break virus	2
Calystegia hederacea potyvirus	1
Papaya ringspot virus	19
Yambean mosaic virus	1
Wild onion symptomless virus	1
Mediterranean ruda virus	1
Anemone mosaic virus	1
Cassava brown streak virus	63
Keunjorong mosaic virus	2
Clivia yellow stripe virus	1
Barbacena virus Y	1
Blackberry virus Y	1
Gomphocarpus mosaic virus	1
Onion yellow dwarf virus	91
Potyvirus sp.	2
Cowpea aphid-borne mosaic virus	15
Zantedeschia mild mosaic virus	2
White lupin mosaic virus	1
Fritillary virus Y	1
Sunflower chlorotic mottle virus	5
Tobacco mosqueado virus	1
Macrophomina phaseolina poty-like virus	1
Beet mosaic virus	9
Pleione flower breaking virus	1
Potato virus V	11
Uraria mosaic virus	1
Peanut mottle virus	15
Iranian johnsongrass mosaic virus	2
Arracacha mottle virus	2
Potato virus B	2
Shallot yellow stripe virus	7
Tobacco vein mottling virus	2
Jasmine virus T	3
Tamarillo leaf malformation virus	2
Viola philippica potyvirus	1
Turnip mosaic virus	622
Luffa aegyptiaca potyvirus	1
Lily virus A	1
Papaya ringspot virus P	9
Hippeastrum mosaic virus	3
Tomato necrotic stunt virus	2
Lettuce mosaic virus	30
Verbena virus Y	1
Potato yellow vein virus	1
Bean common mosaic necrosis virus	43
Zucchini yellow mosaic virus	115
Lettuce Italian necrotic virus	2
Polygonatum kingianum virus 5	1
Yam mild mosaic virus	12
Narcissus virus 1	2
Tuberose mild mottle virus	1
Narcissus degeneration virus	1
Tamarillo fruit ring virus	1
Passion fruit woodiness virus	3
Cucurbit vein banding virus	2
Telosma mosaic virus	6
Snowdrop virus Y	1
Sweet potato virus 2	17
Polygonatum kingianum virus 2	1
Polygonatum kingianum virus 1	1
Papaya ringspot virus	61
Populus tomentosa potyvirus	1
Cucurbita moschata potyvirus	2
Polianthes potyvirus A	1
Wild potato mosaic virus	9
Cucumis sativus potyvirus	1
Arracacha virus Y	1
