# Supplementary material for: Identification and engineering of highly functional potyviral proteases in cells using co-evolutionary models
Source: Nat Commun. 2026 Feb 26;17:3257. doi: 10.1038/s41467-026-69961-5 (PMC13062108; doi:10.1038/s41467-026-69961-5)
Supplement: Supplementary file 5 — Supplementary Data 2 [file 41467_2026_69961_MOESM5_ESM.xlsx]

## Sheet: list of constructs used
Proteases	Plasmid name	Relevant features	Source	Substrates	Plasmid name	Relevant features	Source	reporter	Plasmid name	Relevant features	Source
pDD0316	pCS2-TEVp	protease TEVp	This study	pDD1201	pCS2-NES-arrb2a-(NVVVHQ/A)x3-SV40NLS-sfCherry3C(1-10)	7x3 substrate	This study	pDD0257	pCS2-sfCherry11Mx4-10aa-zH2B-SV40NLS-sfGFP-NPLnls	nuclear sfGFP and 4 copies of sfCherry3C small fragment	This Study
pDD0317	pCS2-TVMVp	protease TVMVp	This study	pDD1254	pCS2-NES-arrb2a-(DVVTLQ/A)x3-SV40NLS-sfCherry3C(1-10)	7x3 substrate	This study
pDD0318	pCS2-PSbMVp	protease PSbMVp	This study	pDD1255	pCS2-NES-arrb2a-(LVVYHQ/A)x3-SV40NLS-sfCherry3C(1-10)	7x3 substrate	This study
pDD0320	pCS2-NDVp	protease NDVp	This study	pDD1257	pCS2-NES-arrb2a-(DEVYHQ/A)x3-SV40NLS-sfCherry3C(1-10)	7x3 substrate	This study
pDD0321	pCS2-WTMVp	protease WTMVp	This study	pDD1260	pCS2-NES-arrb2a-(DTVMLQ/S)x3-SV40NLS-sfCherry3C(1-10)	7x3 substrate	This study
pDD0322	pCS2-SuMMVp	protease SuMMVp	This study	pDD1265	pCS2-NES-arrb2a-(EQVYHQ/S)x3-SV40NLS-sfCherry3C(1-10)	7x3 substrate	This study
pDD0323	pCS2-SYSVp	protease SYSVp	This study	pDD1266	pCS2-NES-arrb2a-(DEVYHQ/V)x3-SV40NLS-sfCherry3C(1-10)	7x3 substrate	This study
pDD0324	pCS2-PPVp	protease PPVp	This study	pDD1268	pCS2-NES-arrb2a-(ESVSLQ/T)x3-SV40NLS-sfCherry3C(1-10)	7x3 substrate	This study
pDD0326	pCS2-PeMoVp	protease PeMoVp	This study	pDD1270	pCS2-NES-arrb2a-(EPVYHQ/S)x3-SV40NLS-sfCherry3C(1-10)	7x3 substrate	This study
pDD0327	pCS2-OYDVp	protease OYDVp	This study	pDD1271	pCS2-NES-arrb2a-(LEVYHQ/S)x3-SV40NLS-sfCherry3C(1-10)	7x3 substrate	This study
pDD0328	pCS2-ClYVVp	protease ClYVVp	This study	pDD1272	pCS2-NES-arrb2a-(EEVVHQ/N)x3-SV40NLS-sfCherry3C(1-10)	7x3 substrate	This study
pDD0904	pCS2-KeuMVp	protease KeuMVp	This study	pDD1273	pCS2-NES-arrb2a-(EDVVLQ/S)x3-SV40NLS-sfCherry3C(1-10)	7x3 substrate	This study
pDD0905	pCS2-AWMVp	protease AWMVp	This study	pDD1278	pCS2-NES-arrb2a-(EIVAFQ/A)x3-SV40NLS-sfCherry3C(1-10)	7x3 substrate	This study
pDD0907	pCS2-PTVp	protease PTVp	This study	pDD1279	pCS2-NES-arrb2a-(VEVYHQ/A)x3-SV40NLS-sfCherry3C(1-10)	7x3 substrate	This study
pDD0910	pCS2-ZYMVp	protease ZYMVp	This study	pDD1701	pCS2-NES-arrb2a-(LNEPDIIQRVSFQSGEELDA)x1-SV40NLS-sfCherry3C(1-10)	20x1 substrate	This study
pDD0915	pCS2-KoMVp	protease KoMVp	This study	pDD1702	pCS2-NES-arrb2a-(DEDEDHNDEVRYQSGENKSK)x1-SV40NLS-sfCherry3C(1-10)	20x1 substrate	This study
pDD0916	pCS2-LMVp	protease LMVp	This study	pDD1703	pCS2-NES-arrb2a-(NQWKDEQEEVVHQNDEQTVD)x1-SV40NLS-sfCherry3C(1-10)	20x1 substrate	This study
pDD0918	pCS2-EAPVp	protease EAPVp	This study	pDD1704	pCS2-NES-arrb2a-(DEGGDGSIKVRLQAGDETKD)x1-SV40NLS-sfCherry3C(1-10)	20x1 substrate	This study
pDD0919	pCS2-LYSVp	protease LYSVp	This study	pDD1705	pCS2-NES-arrb2a-(DSDAPIEETFVFQANDELDA)x1-SV40NLS-sfCherry3C(1-10)	20x1 substrate	This study
pDD0920	pCS2-SPV2p	protease SPV2p	This study	pDD1706	pCS2-NES-arrb2a-(DRDIGEEDVVTLQSGEEKDA)x1-SV40NLS-sfCherry3C(1-10)	20x1 substrate	This study
pDD0921	pCS2-SPFMVp	protease SPFMVp	This study	pDD1707	pCS2-NES-arrb2a-(DYDIPTTENLYFQSGTVDAG)x1-SV40NLS-sfCherry3C(1-10)	20x1 substrate	This study
pDD0922	pCS2-TVBMVp	protease TVBMVp	This study	pDD1708	pCS2-NES-arrb2a-(AVESNDCEPVYHQSGTEETK)x1-SV40NLS-sfCherry3C(1-10)	20x1 substrate	This study
pDD0923	pCS2-CABMVp	protease CABMVp	This study	pDD1709	pCS2-NES-arrb2a-(ANNEFLRETVRFQSDTVDAG)x1-SV40NLS-sfCherry3C(1-10)	20x1 substrate	This study
pDD0926	pCS2-NLSYVp	protease NLSYVp	This study	pDD1710	pCS2-NES-arrb2a-(DEDDDDMDEVYHQVDTKLDA)x1-SV40NLS-sfCherry3C(1-10)	20x1 substrate	This study
pDD0929	pCS2-LMoVp	protease LMoVp	This study	pDD1711	pCS2-NES-arrb2a-(DFDDKTPLEVYHQSGKQTLD)x1-SV40NLS-sfCherry3C(1-10)	20x1 substrate	This study
pDD0930	pCS2-ScMVp	protease ScMVp	This study	pDD1712	pCS2-NES-arrb2a-(GYIEDYNEDVYHQSGTVDAG)x1-SV40NLS-sfCherry3C(1-10)	20x1 substrate	This study
pDD1735	pCS2-SPV2p-p2a-mTagBFP2	protease SPV2p p2a with blue reporter	This study	pDD1713	pCS2-NES-arrb2a-(LNEPDIIQRVSFQAGEELDA)x1-SV40NLS-sfCherry3C(1-10)	20x1 substrate	This study
pDD1736	pCS2-EAPVp-p2a-mTagBFP2	protease EAPVp p2a with blue reporter	This study	pDD1714	pCS2-NES-arrb2a-(DEDEDHNDEVRYQVGENKSK)x1-SV40NLS-sfCherry3C(1-10)	20x1 substrate	This study
pDD1773	pCS2-PMMVp	protease PMMVp	This study	pDD1715	pCS2-NES-arrb2a-(NQWKDEQEEVVHQGDEQTVD)x1-SV40NLS-sfCherry3C(1-10)	20x1 substrate	This study
pDD1775	pCS2-ISMVp	protease ISMVp	This study	pDD1716	pCS2-NES-arrb2a-(DEGGDGSIKARLQAGDETKD)x1-SV40NLS-sfCherry3C(1-10)	20x1 substrate	This study
pDD1776	pCS2-PSp	protease PSp	This study	pDD1717	pCS2-NES-arrb2a-(DSDAPIEETVVFQANDELDA)x1-SV40NLS-sfCherry3C(1-10)	20x1 substrate	This study
pDD1777	pCS2-PMAVp	protease PMAVp	This study	pDD1718	pCS2-NES-arrb2a-(DRDIGEEDVVTHQSGEEKDA)x1-SV40NLS-sfCherry3C(1-10)	20x1 substrate	This study
pDD1778	pCS2-WMV2p	protease WMV2p	This study	pDD1719	pCS2-NES-arrb2a-(EHVEGCCESVSHQTKSEENK)x1-SV40NLS-sfCherry3C(1-10)	20x1 substrate	This study
pDD1779	pCS2-KeuMV2p	protease KeuMV2p	This study	pDD1720	pCS2-NES-arrb2a-(DYDIPTTENVYFQSGTVDAG)x1-SV40NLS-sfCherry3C(1-10)	20x1 substrate	This study
pDD1780	pCS2-ACPp	protease ACPp	This study	pDD1721	pCS2-NES-arrb2a-(DEDEDHNDEVRHQSGENKSK)x1-SV40NLS-sfCherry3C(1-10)	20x1 substrate	This study
pDD3219	pCS2-sfCherry11Mx4-10aa-zH2B-SV40NLS-sfGFP-NPLnls-p2a-SPV2p	protease SPV2p p2a to nuclear reporter (containing sfGFP and sfCherry11Mx4)	This study	pDD1722	pCS2-NES-arrb2a-(LNEPDIIQRFSFQSGEELDA)x1-SV40NLS-sfCherry3C(1-10)	20x1 substrate	This study
pDD3220	pCS2-sfCherry11Mx4-10aa-zH2B-SV40NLS-sfGFP-NPLnls-p2a-TVMVp	protease TVMVp p2a to nuclear reporter (containing sfGFP and sfCherry11Mx4)	This study	pDD1723	pCS2-NES-arrb2a-(INDDGESNVVVLQADEREDE)x1-SV40NLS-sfCherry3C(1-10)	20x1 substrate	This study
pDD3221	pCS2-sfCherry11Mx4-10aa-zH2B-SV40NLS-sfGFP-NPLnls-p2a-OYDVp	protease OYDVp p2a to nuclear reporter (containing sfGFP and sfCherry11Mx4)	This study	pDD1724	pCS2-NES-arrb2a-(AVESNDCEPVYLQSGTEETK)x1-SV40NLS-sfCherry3C(1-10)	20x1 substrate	This study
pDD3222	pCS2-sfCherry11Mx4-10aa-zH2B-SV40NLS-sfGFP-NPLnls-p2a-ACPp	protease ACPp p2a to nuclear reporter (containing sfGFP and sfCherry11Mx4)	This study	pDD1725	pCS2-NES-arrb2a-(ANNEFLRETLRFQSDTVDAG)x1-SV40NLS-sfCherry3C(1-10)	20x1 substrate	This study
pDD3223	pCS2-sfCherry11Mx4-10aa-zH2B-SV40NLS-sfGFP-NPLnls-p2a-PeMoVp	protease PeMoVp p2a to nuclear reporter (containing sfGFP and sfCherry11Mx4)	This study	pDD1726	pCS2-NES-arrb2a-(DEDDDDMDEVYYQVDTKLDA)x1-SV40NLS-sfCherry3C(1-10)	20x1 substrate	This study
pDD3224	pCS2-sfCherry11Mx4-10aa-zH2B-SV40NLS-sfGFP-NPLnls-p2a-PTVp	protease PTVp p2a to nuclear reporter (containing sfGFP and sfCherry11Mx4)	This study	pDD1727	pCS2-NES-arrb2a-(DFDDKTPLTVYHQSGKQTLD)x1-SV40NLS-sfCherry3C(1-10)	20x1 substrate	This study
pDD3225	pCS2-sfCherry11Mx4-10aa-zH2B-SV40NLS-sfGFP-NPLnls-p2a-SuMMVp	protease SuMMVp p2a to nuclear reporter (containing sfGFP and sfCherry11Mx4)	This study	pDD1730	pCS2-Casp3-EAPVcs-p2a-mCherry-CAAX	EAPVp-cleavable Caspase3; p2a with membrane-localized mCherry	This study
pDD3226	pCS2-sfCherry11Mx4-10aa-zH2B-SV40NLS-sfGFP-NPLnls-p2a-WMV2p	protease WMV2p p2a to nuclear reporter (containing sfGFP and sfCherry11Mx4)	This study	pDD1733	pCS2-Casp3-SPV2cs-p2a-sfGFP-CAAX	SPV2p-cleavable Caspase3; p2a with membrane-localized mCherry	This study
pDD3227	pCS2-sfCherry11Mx4-10aa-zH2B-SV40NLS-sfGFP-NPLnls-p2a-SPFMVp	protease SPFMVp p2a to nuclear reporter (containing sfGFP and sfCherry11Mx4)	This study	pDD1734	pCS2-Casp3-mutSPV2cs-p2a-mCherry-CAAX	EAPVp-cleavable Caspase3; p2a with membrane-localized mCherry	This study
pDD3228	pCS2-sfCherry11Mx4-10aa-zH2B-SV40NLS-sfGFP-NPLnls-p2a-PPVp	protease PPVp p2a to nuclear reporter (containing sfGFP and sfCherry11Mx4)	This study	pDD1802	pCS2-NES-arrb2a-(EPMKFQ/V)x3-SV40NLS-sfCherry3C(1-10)	7x3 substrate	This study
pDD3229	pCS2-sfCherry11Mx4-10aa-zH2B-SV40NLS-sfGFP-NPLnls-p2a-PSp	protease PSp p2a to nuclear reporter (containing sfGFP and sfCherry11Mx4)	This study	pDD1804	pCS2-NES-arrb2a-(INVRFE/G)x3-SV40NLS-sfCherry3C(1-10)	7x3 substrate	This study
pDD3230	pCS2-sfCherry11Mx4-10aa-zH2B-SV40NLS-sfGFP-NPLnls-p2a-NDVp	protease NDVp p2a to nuclear reporter (containing sfGFP and sfCherry11Mx4)	This study	pDD1805	pCS2-NES-arrb2a-(EIVDFQ/A)x3-SV40NLS-sfCherry3C(1-10)	7x3 substrate	This study
pDD3231	pCS2-sfCherry11Mx4-10aa-zH2B-SV40NLS-sfGFP-NPLnls-p2a-TVBMVp	protease TVBMVp p2a to nuclear reporter (containing sfGFP and sfCherry11Mx4)	This study	pDD1806	pCS2-NES-arrb2a-(DSITFQ/A)x3-SV40NLS-sfCherry3C(1-10)	7x3 substrate	This study
pDD3232	pCS2-sfCherry11Mx4-10aa-zH2B-SV40NLS-sfGFP-NPLnls-p2a-KeuMV2p	protease KeuMV2p p2a to nuclear reporter (containing sfGFP and sfCherry11Mx4)	This study	pDD1807	pCS2-NES-arrb2a-(ESVSLQ/S)x3-SV40NLS-sfCherry3C(1-10)	7x3 substrate	This study
pDD3233	pCS2-sfCherry11Mx4-10aa-zH2B-SV40NLS-sfGFP-NPLnls-p2a-TEVp	protease TEVp p2a to nuclear reporter (containing sfGFP and sfCherry11Mx4)	This study	pDD1808	pCS2-NES-arrb2a-(DVVTLQ/S)x3-SV40NLS-sfCherry3C(1-10)	7x3 substrate	This study
pDD3259	LMVp (S221V I229T K98R K3R)	mutant LMVp	This study	pDD1810	pCS2-NES-arrb2a-(LGLQDLAEPMKFQ/VDETLDA)x1-SV40NLS-sfCherry3C(1-10)	20x1 substrate	This study
pDD3260	LMVp (S221V I229T K98R N210E)	mutant LMVp	This study	pDD1812	pCS2-NES-arrb2a-(LHDTNPIINVRFE/GDSEDAA)x1-SV40NLS-sfCherry3C(1-10)	20x1 substrate	This study
pDD3261	TVBMVp (S220V K98R V126I K3R)	mutant TVBMVp	This study	pDD1814	pCS2-NES-arrb2a-(RYMHDEFDSITFQ/ANETDET)x1-SV40NLS-sfCherry3C(1-10)	20x1 substrate	This study
pDD3262	TVBMVp (S220V K98R I232V V126I)	mutant TVBMVp	This study	pDD2253	pCS2-SV40NLS-sfCherry3C(1-10)	free-floating sfCherry 3C large fragment	This study
pDD3263	PMAVp (S220V T182A T223K K60N)	mutant PMAVp	This study	pDD2270	pCS2-NES-arrb2a-(ENLYFQ/S)x3-SV40NLS-sfCherry3C(1-10)	7x3 substrate	This study
pDD3264	PMAVp (S220V T182A T223K D221R)	mutant PMAVp	This study	pDD2271	pCS2-NES-arrb2a-(ETVRFQ/S)x3-SV40NLS-sfCherry3C(1-10)	7x3 substrate	This study
pDD3265	WMV2p (F42Y K4R H204N)	mutant WMV2p	This study	pDD2272	pCS2-NES-arrb2a-(IKVRLQ/A)x3-SV40NLS-sfCherry3C(1-10)	7x3 substrate	This study
pDD3266	WMV2p (F42Y K4R T126I)	mutant WMV2p	This study	pDD2274	pCS2-NES-arrb2a-(QRVSFQ/S)x3-SV40NLS-sfCherry3C(1-10)	7x3 substrate	This study
pDD3267	TEVp (S219V Q73L K97R N171S)	mutant TEVp	This study	pDD2275	pCS2-NES-arrb2a-(LDVRHQ/S)x3-SV40NLS-sfCherry3C(1-10)	7x3 substrate	This study
pDD3268	TEVp (S219V Q73L K97R T30S)	mutant TEVp	This study	pDD2276	pCS2-NES-arrb2a-(EEIHLQ/G)x3-SV40NLS-sfCherry3C(1-10)	7x3 substrate	This study
pDD3269	TVMVp (T57H E64D V122T)	mutant TVMVp	This study	pDD2277	pCS2-NES-arrb2a-(SYVSYQ/A)x3-SV40NLS-sfCherry3C(1-10)	7x3 substrate	This study
pDD3270	TVMVp (E64D K98R V122T)	mutant TVMVp	This study	pDD2279	pCS2-NES-arrb2a-(DEVRYQ/S)x3-SV40NLS-sfCherry3C(1-10)	7x3 substrate	This study
pDD3401	pCS2-sfCherry11Mx4-10aa-zH2B-SV40NLS-sfGFP-NPLnls-p2a-CABMVp	protease CABMVp p2a to nuclear reporter (containing sfGFP and sfCherry11Mx4)	This study	pDD2280	pCS2-NES-arrb2a-(KEVRYQ/A)x3-SV40NLS-sfCherry3C(1-10)	7x3 substrate	This study
pDD3402	pCS2-sfCherry11Mx4-10aa-zH2B-SV40NLS-sfGFP-NPLnls-p2a-SYSVp	protease SYSVp p2a to nuclear reporter (containing sfGFP and sfCherry11Mx4)	This study	pDD2281	pCS2-NES-arrb2a-(MKFVFQ/S)x3-SV40NLS-sfCherry3C(1-10)	7x3 substrate	This study
pDD3403	pCS2-sfCherry11Mx4-10aa-zH2B-SV40NLS-sfGFP-NPLnls-p2a-ClYVVp	protease ClYVVp p2a to nuclear reporter (containing sfGFP and sfCherry11Mx4)	This study	pDD2512	pCS2-NES-arrb2a-(GYIEDYNEDVFHQ/SGTVDAG)x1-SV40NLS-sfCherry3C(1-10)	20x1 substrate	This study
pDD3404	pCS2-sfCherry11Mx4-10aa-zH2B-SV40NLS-sfGFP-NPLnls-p2a-AWMVp	protease AWMVp p2a to nuclear reporter (containing sfGFP and sfCherry11Mx4)	This study	pDD2517	pCS2-NES-arrb2a-(INDDGESNVVVHQ/ADEREDE)x1-SV40NLS-sfCherry3C(1-10)	20x1 substrate	This study
pDD3405	pCS2-sfCherry11Mx4-10aa-zH2B-SV40NLS-sfGFP-NPLnls-p2a-WTMVp	protease WTMVp p2a to nuclear reporter (containing sfGFP and sfCherry11Mx4)	This study	pDD2518	pCS2-NES-arrb2a-(EHVEGCCESVSLQ/TKSEENK)x1-SV40NLS-sfCherry3C(1-10)	20x1 substrate	This study
pDD3406	pCS2-sfCherry11Mx4-10aa-zH2B-SV40NLS-sfGFP-NPLnls-p2a-ScMVp	protease ScMVp p2a to nuclear reporter (containing sfGFP and sfCherry11Mx4)	This study	pDD3234	pCS2-mtagBFP2-p2a-NES-arrb2a-(EPVYHQ/S)x3-SV40NLS-sfCherry3C(1-10)	7x3 substrate	This study
pDD3407	pCS2-sfCherry11Mx4-10aa-zH2B-SV40NLS-sfGFP-NPLnls-p2a-EAPVp	protease EAPVp p2a to nuclear reporter (containing sfGFP and sfCherry11Mx4)	This study	pDD3235	pCS2-mtagBFP2-p2a-NES-arrb2a-(ETVRFQ/S)x3-SV40NLS-sfCherry3C(1-10)	7x3 substrate	This study
pDD3408	pCS2-sfCherry11Mx4-10aa-zH2B-SV40NLS-sfGFP-NPLnls-p2a-KoMVp	protease KoMVp p2a to nuclear reporter (containing sfGFP and sfCherry11Mx4)	This study	pDD3236	pCS2-mtagBFP2-p2a-NES-arrb2a-(KEVRYQ/A)x3-SV40NLS-sfCherry3C(1-10)	7x3 substrate	This study
pDD3409	pCS2-sfCherry11Mx4-10aa-zH2B-SV40NLS-sfGFP-NPLnls-p2a-PSbMVp	protease PSbMVp p2a to nuclear reporter (containing sfGFP and sfCherry11Mx4)	This study	pDD3237	pCS2-mtagBFP2-p2a-NES-arrb2a-(ESVSLQ/S)x3-SV40NLS-sfCherry3C(1-10)	7x3 substrate	This study
pDD3410	pCS2-sfCherry11Mx4-10aa-zH2B-SV40NLS-sfGFP-NPLnls-p2a-KeuMVp	protease KeuMVp p2a to nuclear reporter (containing sfGFP and sfCherry11Mx4)	This study	pDD3238	pCS2-mtagBFP2-p2a-NES-arrb2a-(DEVRYQ/S)x3-SV40NLS-sfCherry3C(1-10)	7x3 substrate	This study
pDD3411	pCS2-sfCherry11Mx4-10aa-zH2B-SV40NLS-sfGFP-NPLnls-p2a-LMoVp	protease LMoVp p2a to nuclear reporter (containing sfGFP and sfCherry11Mx4)	This study	pDD3239	pCS2-mtagBFP2-p2a-NES-arrb2a-(DEVYHQ/A)x3-SV40NLS-sfCherry3C(1-10)	7x3 substrate	This study
pDD3412	pCS2-sfCherry11Mx4-10aa-zH2B-SV40NLS-sfGFP-NPLnls-p2a-ZYMVp	protease ZYMVp p2a to nuclear reporter (containing sfGFP and sfCherry11Mx4)	This study	pDD3240	pCS2-mtagBFP2-p2a-NES-arrb2a-(EEIHLQ/G)x3-SV40NLS-sfCherry3C(1-10)	7x3 substrate	This study
pDD3413	pCS2-sfCherry11Mx4-10aa-zH2B-SV40NLS-sfGFP-NPLnls-p2a-LMVp	protease LMVp p2a to nuclear reporter (containing sfGFP and sfCherry11Mx4)	This study	pDD3242	pCS2-mtagBFP2-p2a-NES-arrb2a-(LEVYHQ/S)x3-SV40NLS-sfCherry3C(1-10)	7x3 substrate	This study
pDD3414	pCS2-sfCherry11Mx4-10aa-zH2B-SV40NLS-sfGFP-NPLnls-p2a-PMMVp	protease PMMVp p2a to nuclear reporter (containing sfGFP and sfCherry11Mx4)	This study	pDD3243	pCS2-mtagBFP2-p2a-NES-arrb2a-(NVVVHQ/A)x3-SV40NLS-sfCherry3C(1-10)	7x3 substrate	This study
pDD3415	pCS2-sfCherry11Mx4-10aa-zH2B-SV40NLS-sfGFP-NPLnls-p2a-ISMVp	protease ISMVp p2a to nuclear reporter (containing sfGFP and sfCherry11Mx4)	This study	pDD3244	pCS2-mtagBFP2-p2a-NES-arrb2a-(EIVDFQ/A)x3-SV40NLS-sfCherry3C(1-10)	7x3 substrate	This study
pDD3416	pCS2-sfCherry11Mx4-10aa-zH2B-SV40NLS-sfGFP-NPLnls-p2a-PMAVp	protease PMAVp p2a to nuclear reporter (containing sfGFP and sfCherry11Mx4)	This study	pDD3245	pCS2-mtagBFP2-p2a-NES-arrb2a-(QRVSFQ/S)x3-SV40NLS-sfCherry3C(1-10)	7x3 substrate	This study
				pDD3246	pCS2-mtagBFP2-p2a-NES-arrb2a-(EEVVHQ/N)x3-SV40NLS-sfCherry3C(1-10)	7x3 substrate	This study
				pDD3247	pCS2-mtagBFP2-p2a-NES-arrb2a-(DVVTLQ/S)x3-SV40NLS-sfCherry3C(1-10)	7x3 substrate	This study
				pDD3248	pCS2-mtagBFP2-p2a-NES-arrb2a-(ENLYFQ/S)x3-SV40NLS-sfCherry3C(1-10)	7x3 substrate	This study
				pDD3249	pCS2-NES-arrb2a-GGSGGSG-INVRFE/G-GGSGGS-SV40NLS-sfCherry3C(1-10)	GS-flanked 7x1 substrate	This study
				pDD3250	pCS2-NES-arrb2a-GGSGGSG-EPMKFQ/V-GGSGGS-SV40NLS-sfCherry3C(1-10)	GS-flanked 7x1 substrate	This study
				pDD3251	pCS2-NES-arrb2a-GGSGGSG-DSITFQ/A-GGSGGS-SV40NLS-sfCherry3C(1-10)	GS-flanked 7x1 substrate	This study
				pDD3252	pCS2-NES-arrb2a-GGSGGSG-DEVYHQ/V-GGSGGS-SV40NLS-sfCherry3C(1-10)	GS-flanked 7x1 substrate	This study
				pDD3253	pCS2-NES-arrb2a-GGSGGSG-ESVSLQ/T-GGSGGS-SV40NLS-sfCherry3C(1-10)	GS-flanked 7x1 substrate	This study
				pDD3254	pCS2-NES-arrb2a-GGSGGSG-ENLYFQ/S-GGSGGS-SV40NLS-sfCherry3C(1-10)	GS-flanked 7x1 substrate	This study
				pDD3255	pCS2-NES-arrb2a-GGSGGSG-QRVSFQ/S-GGSGGS-SV40NLS-sfCherry3C(1-10)	GS-flanked 7x1 substrate	This study
				pDD3256	pCS2-NES-arrb2a-GGSGGSG-IKVRLQ/A-GGSGGS-SV40NLS-sfCherry3C(1-10)	GS-flanked 7x1 substrate	This study
				pDD3257	pCS2-NES-arrb2a-GGSGGSG-DVVTLQ/S-GGSGGS-SV40NLS-sfCherry3C(1-10)	GS-flanked 7x1 substrate	This study
				pDD3258	pCS2-NES-arrb2a-GGSGGSG-DEVRYQ/S-GGSGGS-SV40NLS-sfCherry3C(1-10)	GS-flanked 7x1 substrate	This study
				pDD3272	pCS2-mtagBFP2-p2a-NES-arrb2a-t2a-SV40NLS-sfCherry3C(1-10)	sfCherry3C large fragment; t2a with zebrafish beta arrestin; p2a with mTagBFP2	This study
				pDD3417	pCS2-mtagBFP2-p2a-NES-arrb2a-(EDVVLQ/S)x3-SV40NLS-sfCherry3C(1-10)	7x3 substrate; p2a with mTagBFP2	This study
				pDD3418	pCS2-mtagBFP2-p2a-NES-arrb2a-(SYVSYQ/A)x3-SV40NLS-sfCherry3C(1-10)	7x3 substrate; p2a with mTagBFP2	This study
				pDD3419	pCS2-mtagBFP2-p2a-NES-arrb2a-(MKFVFQ/S)x3-SV40NLS-sfCherry3C(1-10)	7x3 substrate; p2a with mTagBFP2	This study
				pDD3420	pCS2-mtagBFP2-p2a-NES-arrb2a-(LVVYHQ/A)x3-SV40NLS-sfCherry3C(1-10)	7x3 substrate; p2a with mTagBFP2	This study
				pDD3421	pCS2-mtagBFP2-p2a-NES-arrb2a-(LDVRHQ/S)x3-SV40NLS-sfCherry3C(1-10)	7x3 substrate; p2a with mTagBFP2	This study
				pDD3422	pCS2-mtagBFP2-p2a-NES-arrb2a-(VEVYHQ/A)x3-SV40NLS-sfCherry3C(1-10)	7x3 substrate; p2a with mTagBFP2	This study
				pDD3423	pCS2-mtagBFP2-p2a-NES-arrb2a-(ESVSLQ/T)x3-SV40NLS-sfCherry3C(1-10)	7x3 substrate; p2a with mTagBFP2	This study
				pDD3424	pCS2-mtagBFP2-p2a-NES-arrb2a-(EQVYHQ/S)x3-SV40NLS-sfCherry3C(1-10)	7x3 substrate; p2a with mTagBFP2	This study
				pDD3425	pCS2-mtagBFP2-p2a-NES-arrb2a-(IKVRLQ/A)x3-SV40NLS-sfCherry3C(1-10)	7x3 substrate; p2a with mTagBFP2	This study
				pDD3426	pCS2-mtagBFP2-p2a-NES-arrb2a-(DVVTLQ/A)x3-SV40NLS-sfCherry3C(1-10)	7x3 substrate; p2a with mTagBFP2	This study
				pDD3427	pCS2-mtagBFP2-p2a-NES-arrb2a-(EIVAFQ/A)x3-SV40NLS-sfCherry3C(1-10)	7x3 substrate; p2a with mTagBFP2	This study
				pDD3428	pCS2-mtagBFP2-p2a-NES-arrb2a-(DTVMLQ/S)x3-SV40NLS-sfCherry3C(1-10)	7x3 substrate; p2a with mTagBFP2	This study
				pDD3429	pCS2-mtagBFP2-p2a-NES-arrb2a-(DEVYHQ/V)x3-SV40NLS-sfCherry3C(1-10)	7x3 substrate; p2a with mTagBFP2	This study
				pDD3430	pCS2-mtagBFP2-p2a-NES-arrb2a-(EPMKFQ/V)x3-SV40NLS-sfCherry3C(1-10)	7x3 substrate; p2a with mTagBFP2	This study
				pDD3431	pCS2-mtagBFP2-p2a-NES-arrb2a-(INVRFE/G)x3-SV40NLS-sfCherry3C(1-10)	7x3 substrate; p2a with mTagBFP2	This study
				pDD3432	pCS2-mtagBFP2-p2a-NES-arrb2a-(DSITFQ/A)x3-SV40NLS-sfCherry3C(1-10)	7x3 substrate; p2a with mTagBFP2	This study
