# Supplementary material for: Identification and engineering of highly functional potyviral proteases in cells using co-evolutionary models
Source: Nat Commun. 2026 Feb 26;17:3257. doi: 10.1038/s41467-026-69961-5 (PMC13062108; doi:10.1038/s41467-026-69961-5)
Supplement: Supplementary file 7 — Source Data [file 41467_2026_69961_MOESM7_ESM.xlsx]

## Sheet: Figure 2a
Fig. 2a
Fasta Headers (Uniprot IDs)	Score	Type
A0A4D6TZJ8,Papaya ringspot virus ,A0A1B0THH5,Potato virus Y	-46.0181	scrambled
A0A8G1GM12,Ugandan cassava brown streak virus ,A0A0A7CCX4,Lettuce mosaic virus	63.4116	scrambled
A0A7H0S6C1,Potato virus Y ,A0A0H4D8Q6,Soybean mosaic virus	-0.696432	scrambled
Q9YJW3,Barley yellow mosaic virus (isolate China/Yancheng/1998) ,A0A8F8QSW4,Cassava brown streak virus	61.9165	scrambled
A2VA08,Potato virus Y strain Wilga ,A0A5J6BDG4,Potato virus Y	-298.245	scrambled
A0A220QT47,Potato virus Y ,Q1XFM4,Potato virus Y strain NTN	-340.543	scrambled
A0A385EJ54,Plum pox virus ,E1U7J3,Sweet potato feathery mottle virus	-48.8869	scrambled
A0A224A4F9,Turnip mosaic virus (strain Japanese) ,A0A5Q0LRW3,Sweet potato latent virus	-137.463	scrambled
C4N414,Potato virus Y strain NTN ,B2REG1,Shallot yellow stripe virus	20.7736	scrambled
K4HGK3,Potato virus Y ,A0A6H2MW51,Carrot thin leaf virus	-28.2114	scrambled
A0A8A2IDZ5,Papaya ringspot virus ,A0A1X9FU06,Sugarcane mosaic virus	10.4386	scrambled
A0A2S1VVN1,Plum pox virus ,C7S7E3,Pepper mottle virus	-67.6027	scrambled
A0A0D6A0U4,Turnip mosaic virus (strain Japanese) ,A0A1X9FUV9,Sugarcane mosaic virus	-66.0275	scrambled
A0A161H878,Watermelon mosaic virus ,A0A481XTQ3,Potato virus Y	81.7947	scrambled
A0A5B8HNJ3,Plum pox virus ,A0A7S8F1Z2,Potato virus A	-103.546	scrambled
M1GSG3,Papaya ringspot virus P ,A0A224A404,Turnip mosaic virus (strain Japanese)	-22.4841	scrambled
A0A2I6PCS8,Pokeweed mosaic virus ,K4P9I9,Ornithogalum mosaic virus	-14.0022	scrambled
A0A8A5T967,Soybean mosaic virus ,A0A0N9Z508,Cassava brown streak virus	-36.2113	scrambled
A0A6J3ZVU7,Pepper veinal mottle virus ,A0A6M2YYL2,Leek yellow stripe virus	-103.954	scrambled
A0A809W279,Turnip mosaic virus (strain Japanese) ,A0A6M2YZ30,Onion yellow dwarf virus	-21.9573	scrambled
A0A5Q0LS63,Sweet potato feathery mottle virus ,Q0EDE9,Turnip mosaic virus (strain Japanese)	-81.9873	scrambled
Q689M9,Turnip mosaic virus (strain Japanese) ,A0A6M2YZK1,Onion yellow dwarf virus	-7.58984	scrambled
Q8B6S3,Wild potato mosaic virus ,F6KH07,Onion yellow dwarf virus	-7.42578	scrambled
A0A7D5LS13,Soybean mosaic virus ,K9MXF2,Tomato necrotic stunt virus	-67.3295	scrambled
A0A679B1Q1,Plum pox virus ,A0A240F8S3,Zucchini yellow mosaic virus	-56.4616	scrambled
A0A5P1KKF0,Potato virus Y ,C9WKD1,Soybean mosaic virus	10.0975	scrambled
W0USI9,Plum pox virus ,A0A8K1EQB6,Polygonatum kingianum virus 6	-173.124	scrambled
A0A068AAN6,Lettuce mosaic virus ,T2B305,Watermelon mosaic virus	-9.18014	scrambled
M4ZS09,Turnip mosaic virus (strain Japanese) ,A0A5P1KKH5,Potato virus Y	-6.05206	scrambled
A0A077SN06,Bean yellow mosaic virus ,A6P4N3,Turnip mosaic virus (strain Japanese)	107.865	scrambled
A0A191TAZ9,Pea seed-borne mosaic virus ,A0A5S8ZLJ9,Sugarcane mosaic virus	-54.3999	scrambled
A0A7D6ILH0,Potato virus Y ,I6UAN1,Plum pox virus	-46.027	scrambled
Q5ZPN9,Potato virus Y ,A0A6M3B4C6,Cucumber vein yellowing virus	8.51814	scrambled
B2C4C9,Squash vein yellowing virus ,A0A162CGK9,Sweet potato virus G	73.6977	scrambled
A0A7D6F1Y1,Potato virus Y ,A0A6J3ZX05,Pepper veinal mottle virus	-104.538	scrambled
Q6L6D2,Turnip mosaic virus (strain Japanese) ,A0A386QWP1,Bean common mosaic virus	-46.832	scrambled
A0A0H4D1V0,Soybean mosaic virus ,M4ZRU4,Turnip mosaic virus (strain Japanese)	-70.0927	scrambled
A0A8F8QTN5,Lettuce mosaic virus ,A0A342UGZ8,Sugarcane mosaic virus	-73.9454	scrambled
A0A679B1J7,Plum pox virus ,G9F9P9,Blue squill virus A	-40.3244	scrambled
A0A385J702,Zucchini yellow mosaic virus ,A0A4Y5UBL9,Turnip mosaic virus (strain Japanese)	-31.2666	scrambled
A0A678TJ47,Ornithogalum mosaic virus ,Q8QQV9,Sugarcane mosaic virus	-101.162	scrambled
A0A166P346,Turnip mosaic virus (strain Japanese) ,A0A2K9RF70,East Asian Passiflora virus	-2.62235	scrambled
A0A7D5QU32,Soybean mosaic virus ,V5RPD3,Leek yellow stripe virus	-3.48853	scrambled
A0A385EJD6,Plum pox virus ,A6XMW3,Telosma mosaic virus	-8.31764	scrambled
A0A224A4F0,Turnip mosaic virus (strain Japanese) ,A0A2H4SWQ0,Plum pox virus	-42.686	scrambled
A0A6G9HCF4,Watermelon mosaic virus ,A0A3G5BAZ5,Sweet potato feathery mottle virus	-59.7355	scrambled
A0A6M2YZI5,Onion yellow dwarf virus ,Q689R1,Turnip mosaic virus (strain Japanese)	27.3444	scrambled
A0A0D6A0P3,Turnip mosaic virus (strain Japanese) ,A0A679B0B7,Plum pox virus	-47.6854	scrambled
A0A0D6A0U0,Turnip mosaic virus (strain Japanese) ,A0A7H1CWF2,Zucchini yellow mosaic virus	-0.299767	scrambled
A0A6M2YZJ6,Leek yellow stripe virus ,A0A0D6A1B1,Turnip mosaic virus (strain Japanese)	-52.8572	scrambled
A0A165R9Q4,Watermelon mosaic virus ,K9LFY6,Potato virus Y	-16.8872	scrambled
E5RTQ7,Plum pox virus ,C9WKC5,Soybean mosaic virus	-53.3381	scrambled
Q5TLB9,Turnip mosaic virus (isolate UK1) ,A0A7G7Y7X7,Chinese yam necrotic mosaic virus	18.2684	scrambled
A0A7S8F1W5,Potato virus A ,Q6L6G7,Turnip mosaic virus (strain Japanese)	116.66	scrambled
A0A386QWK8,Bean common mosaic virus ,E6Y7B5,Wheat yellow mosaic virus	-22.5774	scrambled
A0A067XI86,Potato virus Y ,A0A830QPW6,Plum pox virus	-52.1851	scrambled
L7UXM0,Papaya leaf distortion mosaic virus ,A0A6M2YZ00,Onion yellow dwarf virus	-86.8751	scrambled
A0A5B8H2C4,Plum pox virus ,Q689N9,Turnip mosaic virus (strain Japanese)	89.1623	scrambled
A0A0A7HVW4,Soybean mosaic virus ,A0A385LT26,Sweet potato virus C	-72.8089	scrambled
A0A348AZK1,Gomphocarpus mosaic virus ,A0A6B9KM67,Papaya ringspot virus	-88.6592	scrambled
Q6L6G9,Turnip mosaic virus (strain Japanese) ,A0A6M2RI11,Sweet potato latent virus	-163.409	scrambled
A0A342RE53,Sugarcane mosaic virus ,A0A679AX82,Plum pox virus	7.51205	scrambled
A0A0D3RPM5,Sweet potato feathery mottle virus ,Q689N8,Turnip mosaic virus (strain Japanese)	111.537	scrambled
A0A385LT28,Sweet potato feathery mottle virus ,A0A1W5YPB5,Potato virus Y	-54.6668	scrambled
A0A8G1GM55,Ugandan cassava brown streak virus ,A0A146BA17,Potato virus Y	101.018	scrambled
A0A5K5RFL6,Bean common mosaic virus ,A0A2Z6EAF6,Narcissus yellow stripe virus	-81.4944	scrambled
A0A1B1W1W3,Zucchini yellow mosaic virus ,A0A650AQL8,Potato virus Y	-10.5989	scrambled
Q3LWV7,Potato virus Y ,Q5TLC2,Turnip mosaic virus (isolate UK1)	-37.9543	scrambled
I7BST2,Tobacco vein banding mosaic virus ,A0A679B0L1,Plum pox virus	-91.1321	scrambled
A0A481XSP7,Potato virus Y ,A0A0D6A0U0,Turnip mosaic virus (strain Japanese)	-24.2503	scrambled
A0A0E3T5M7,Ryegrass mosaic virus ,A0A7S8F1T1,Potato virus A	-24.6485	scrambled
A0A8E8PDI4,Papaya ringspot virus ,A0A679B0B7,Plum pox virus	-16.732	scrambled
A0A2H4ZK44,Agropyron mosaic virus ,A0A451F5B3,Potato virus Y	2.04914	scrambled
A0A678T5Y2,Ornithogalum mosaic virus ,Q8JQ05,Potato virus Y	-96.0987	scrambled
D1FNM4,Potato virus Y ,A0A5Q0LPQ8,Sweet potato feathery mottle virus	-56.5668	scrambled
A0A6B9KS84,Potyvirus sp. ,R9RNQ3,Potato virus Y	-12.1381	scrambled
A0A7D7ATT9,Potato virus Y ,A0A4V1DVY1,Zucchini yellow mosaic virus	-9.61858	scrambled
Q9QBT6,Potato virus A ,E1U7K6,Sweet potato feathery mottle virus	-58.9029	scrambled
A0A2S1VW15,Plum pox virus ,A0A0D3RMK6,Sweet potato virus C	-58.9819	scrambled
A0A6M2YZ42,Onion yellow dwarf virus ,A0A224A3M6,Turnip mosaic virus (strain Japanese)	-42.9294	scrambled
A0A481XTL1,Potato virus Y ,A0A386IQF4,Yam mosaic virus	-22.3132	scrambled
A0A809VZG7,Turnip mosaic virus (strain Japanese) ,A0A2H4R0J0,Zucchini tigre mosaic virus	-18.6919	scrambled
A0A5B7LTT9,Bean common mosaic virus ,A0A6M2YYU8,Onion yellow dwarf virus	-31.9966	scrambled
A0A0A0Y0X0,Canna yellow streak virus ,A0A678TA51,Freesia mosaic virus	-71.8915	scrambled
A0A2H4V618,Soybean mosaic virus ,A0A2D1CK61,Sweet potato feathery mottle virus	-61.4146	scrambled
A0A0A7CCY0,Lettuce mosaic virus ,A0A6M2YZ71,Leek yellow stripe virus	-44.2642	scrambled
Q689P4,Turnip mosaic virus (strain Japanese) ,A0A165RB53,Watermelon mosaic virus	-34.3942	scrambled
A0A4D6V0P9,Potato virus Y ,A0A077SQJ8,Bean yellow mosaic virus	8.56329	scrambled
Q85074,Pea seed-borne mosaic virus ,Q9PYF0,Plum pox virus	-45.6764	scrambled
C7S7F1,Pepper mottle virus ,A0A678T5Y2,Ornithogalum mosaic virus	-68.8013	scrambled
A0A1X9RJ77,Ugandan cassava brown streak virus ,A0A3S8X873,Sugarcane mosaic virus	190.885	scrambled
A0A077SQS6,Bean yellow mosaic virus ,A0A8K1TMT1,Pea seed-borne mosaic virus	-38.8963	scrambled
A6P4M8,Turnip mosaic virus (strain Japanese) ,A6XJ24,Basella rugose mosaic virus	-7.1674	scrambled
A0A5Q0LQH1,Sweet potato virus G ,A0A0P0A1E0,Cassava brown streak virus	-20.1323	scrambled
M4ZS71,Turnip mosaic virus (strain Japanese) ,A0A830QS75,Plum pox virus	-19.068	scrambled
A0A1W5YPH1,Potato virus Y ,M9NYB7,Sunflower mild mosaic virus	-38.9757	scrambled
A0A515VFI0,Triticum mosaic virus ,A0A5P9VQI9,Potato virus V	106.255	scrambled
C9W107,Lupinus mosaic virus ,S4WW67,Soybean mosaic virus	-40.3486	scrambled
A0A8G1LTZ2,Ugandan cassava brown streak virus ,A0A5Q0LQB4,Sweet potato virus G	3.78153	scrambled
A0A809W045,Turnip mosaic virus (strain Japanese) ,W8P5Y4,Potato virus A	-88.1788	scrambled
A0A890C762,Moroccan watermelon mosaic virus ,A0A0D6A0G1,Turnip mosaic virus (strain Japanese)	-82.2619	scrambled
A0A2U7SUG9,Bean common mosaic necrosis virus ,A5Z1T5,Plum pox virus	-90.9601	scrambled
A0A809W033,Turnip mosaic virus (strain Japanese) ,A2VA08,Potato virus Y strain Wilga	-49.9693	scrambled
A0A830QT01,Plum pox virus ,A0A513ZYT4,Turnip mosaic virus (strain Japanese)	-104.415	scrambled
A0A218MJN2,Potato virus Y ,A0A679B1G6,Plum pox virus	-35.0256	scrambled
Q2VQ23,Plum pox virus ,A0A482ARU2,Pea seed-borne mosaic virus	-96.3297	scrambled
A0A3S6Q2E0,Papaya ringspot virus ,A0A0A0Y6U0,Bean common mosaic virus	31.7495	scrambled
A0A5Q0LSI0,Sweet potato feathery mottle virus ,A0A386QWP4,Bean common mosaic virus	-33.7411	scrambled
A0A348FKE6,Turnip mosaic virus (strain Japanese) ,A0A679B138,Plum pox virus	-54.5343	scrambled
A0A8E4IFR9,Sugarcane mosaic virus ,A0A224A1Z0,Turnip mosaic virus (strain Japanese)	-41.1183	scrambled
A0A1W5YPA4,Potato virus Y ,A0A385H8I5,Barley mild mosaic virus	40.009	scrambled
A0P8P4,Turnip mosaic virus (strain Japanese) ,I2E5K1,Hippeastrum mosaic virus	-13.6751	scrambled
A0A4Y5UBP4,Narcissus late season yellows virus ,E5LLB0,Ranunculus latent virus	113.12	scrambled
A0A6M2YZ60,Onion yellow dwarf virus ,A0A481XT58,Potato virus Y	29.2329	scrambled
A0A4Y5SS45,Zucchini shoestring virus ,D6RRC2,Turnip mosaic virus (strain Japanese)	-80.527	scrambled
C9WKB2,Soybean mosaic virus ,A0A858NCJ8,Sweet potato virus 2	-121.719	scrambled
A0A2U7SVA7,Cowpea aphid-borne mosaic virus ,Q5TLC1,Turnip mosaic virus (isolate UK1)	-32.6319	scrambled
A0A7S8F1U2,Potato virus A ,A6P4Q0,Turnip mosaic virus (strain Japanese)	113.55	scrambled
A0A0N9ZPX2,Ugandan cassava brown streak virus ,Q85074,Pea seed-borne mosaic virus	20.7722	scrambled
A0A068ABU9,Lettuce mosaic virus ,R9RPU7,Potato virus Y	-116.259	scrambled
A0A5P1KKE8,Potato virus Y ,A0A5Q0LSG9,Sweet potato feathery mottle virus	-33.0109	scrambled
A0A6M2YYZ8,Onion yellow dwarf virus ,A0A6M2YYD1,Leek yellow stripe virus	-26.1289	scrambled
A0A386QWR5,Bean common mosaic necrosis virus ,A0A0D3RPM0,Sweet potato virus 2	-91.8721	scrambled
I2E5L7,Cyrtanthus elatus virus A ,A0A6M6A9F6,Soybean mosaic virus	-17.9569	scrambled
A0A6M2YYY0,Leek yellow stripe virus ,A0A5S8ZLL1,Sugarcane mosaic virus	-8.91672	scrambled
M4ZSG0,Turnip mosaic virus (strain Japanese) ,Q85197,Potato virus A	-60.9287	scrambled
A0A7S8ITN0,Potato virus A ,A0A224A217,Turnip mosaic virus (strain Japanese)	-91.3437	scrambled
A4KZ49,Triticum mosaic virus (isolate Triticum aestivum/United States/U06-123/2006) ,Q5I211,Bean common mosaic virus	82.1296	scrambled
A0A809VZZ1,Turnip mosaic virus (strain Japanese) ,A0A0Y0DPF1,Sweet potato virus C	-55.6638	scrambled
W5S6R6,Papaya ringspot virus ,A0A2S1VVM4,Plum pox virus	-14.166	scrambled
A0A1P8VH42,Jasmine virus T ,Q0EDE3,Turnip mosaic virus (strain Japanese)	-94.3562	scrambled
A0A1W5YPH5,Potato virus Y ,Q6L6H7,Turnip mosaic virus (strain Japanese)	107.335	scrambled
W5S6R6,Papaya ringspot virus ,C4N416,Potato virus Y strain NTN	-24.3191	scrambled
A0A7S8F0V6,Potato virus A ,Q6L6E4,Turnip mosaic virus (strain Japanese)	117.773	scrambled
A0A1S6L965,Potato virus Y ,Q52V19,Plum pox virus	-46.9493	scrambled
M4SP08,Turnip mosaic virus (strain Japanese) ,Q8JJZ1,Potato virus Y	-31.876	scrambled
A0A1X9FT20,Sugarcane mosaic virus ,Q1KN85,Plum pox virus	11.2719	scrambled
A0A1X9FRE0,Sugarcane mosaic virus ,A0A7H1CWF2,Zucchini yellow mosaic virus	20.0946	scrambled
A0A224A4F9,Turnip mosaic virus (strain Japanese) ,J3SYI6,Pokeweed mosaic virus	-37.7094	scrambled
A0A679B0C6,Plum pox virus ,A0A858Z591,Konjac mosaic virus	-97.3605	scrambled
A0A8G1GLV8,Cassava brown streak virus ,A0A6B9KM67,Papaya ringspot virus	76.7315	scrambled
A0A224A1Z0,Turnip mosaic virus (strain Japanese) ,Q9WAC2,Zucchini yellow mosaic virus	4.24191	scrambled
A0A7T0L3G7,Maize dwarf mosaic virus ,A0A4V1DVY1,Zucchini yellow mosaic virus	4.5445	scrambled
A0A223ZQJ5,Turnip mosaic virus (strain Japanese) ,A0A2S1VVJ6,Plum pox virus	-43.6152	scrambled
E3UF98,Lily mottle virus ,A0A223ZQH8,Turnip mosaic virus (strain Japanese)	-138.389	scrambled
A0A679FP07,Potato virus Y (strain O) ,A0A6G8HII0,Zucchini tigre mosaic virus	1.922	scrambled
A0A6M8PU83,Lycopersicon esculentum potyvirus ,M4ZRV9,Turnip mosaic virus (strain Japanese)	-25.6433	scrambled
Q689T1,Turnip mosaic virus (strain Japanese) ,A0A481XTL1,Potato virus Y	134.937	scrambled
A0A0S1VX69,Dasheen mosaic virus ,M4ZRU0,Turnip mosaic virus (strain Japanese)	-12.688	scrambled
A0A6G9HD61,Zucchini yellow mosaic virus ,K4HUS6,Papaya ringspot virus P	-2.25507	scrambled
A0A7D6WKK1,Potato virus Y ,A0A6G8QIM2,Watermelon mosaic virus	9.86127	scrambled
B4YQS5,Watermelon mosaic virus ,A0A5K5RE92,Bean common mosaic virus	-211.944	scrambled
M4ZRX4,Turnip mosaic virus (strain Japanese) ,A0A3S8X8E2,Sugarcane mosaic virus	-60.3024	scrambled
A0P8M5,Turnip mosaic virus (strain Japanese) ,A0A1B1RUZ8,Plum pox virus	-50.2978	scrambled
A0A6M5EAM0,Potato virus Y ,J3SYI6,Pokeweed mosaic virus	-55.9661	scrambled
A0A1B0YWM4,Bean common mosaic necrosis virus ,A0A5B8HNA1,Plum pox virus	-88.6709	scrambled
M5AC97,Turnip mosaic virus (strain Japanese) ,A0A7S8ITN0,Potato virus A	-79.8597	scrambled
D5J731,Sunflower chlorotic mottle virus ,A0A7D5U8J8,Plum pox virus	-44.994	scrambled
A0A5Q0LSM4,Sweet potato virus G ,A0A679AY92,Plum pox virus	-79.1055	scrambled
A0A8E4IFR9,Sugarcane mosaic virus ,A0A6M2YZ22,Leek yellow stripe virus	53.6785	scrambled
A6P4M0,Turnip mosaic virus (strain Japanese) ,A0A1X9FU37,Sugarcane mosaic virus	-58.3217	scrambled
Q6L6D2,Turnip mosaic virus (strain Japanese) ,E3UUW6,Potato virus Y	-0.456915	scrambled
A0A679AX37,Plum pox virus ,Q80R19,Papaya ringspot virus	-75.5103	scrambled
T2B305,Watermelon mosaic virus ,A0A223ZQI5,Turnip mosaic virus (strain Japanese)	-76.1594	scrambled
A0A060QTD4,Potato virus Y ,X5M4Y2,Cassava brown streak virus	26.041	scrambled
A0A2H4ZK40,Agropyron mosaic virus ,E1U7L0,Sweet potato feathery mottle virus	-54.7694	scrambled
Q6L6H7,Turnip mosaic virus (strain Japanese) ,A0A515VFQ5,Triticum mosaic virus	82.6541	scrambled
Q5I211,Bean common mosaic virus ,A0A2H4V618,Soybean mosaic virus	-185.949	scrambled
A0A2P1NSP5,Potato virus Y ,A0A8G1LUC9,Cassava brown streak virus	34.1187	scrambled
Q6L6E6,Turnip mosaic virus (strain Japanese) ,E2GLM2,Potato virus Y	-34.8507	scrambled
Q02963,Potato virus Y (strain Hungarian) ,Q0EDF0,Turnip mosaic virus (strain Japanese)	-25.5531	scrambled
A0A2S1VVI2,Plum pox virus ,A0A6G6CI86,Zucchini yellow mosaic virus	-13.9744	scrambled
Q8JRQ5,Pepper mottle virus ,A0A6M2YYR1,Leek yellow stripe virus	-22.1919	scrambled
A0A3S8X8E2,Sugarcane mosaic virus ,Q689S2,Turnip mosaic virus (strain Japanese)	167.389	scrambled
E1U7K0,Sweet potato feathery mottle virus ,A0A8G1GLS5,Pea seed-borne mosaic virus	-53.1093	scrambled
A0A223ZQL4,Turnip mosaic virus (strain Japanese) ,A0A5Q0LQI7,Sweet potato virus G	-61.9041	scrambled
A0A6M2YZ20,Onion yellow dwarf virus ,A0A5B8HM71,Plum pox virus	-24.4431	scrambled
A0A2P1DNN4,Cassava brown streak virus ,C0JLX2,Wheat streak mosaic virus	112.422	scrambled
A0A0A7CD81,Lettuce mosaic virus ,T1VYN1,Zucchini yellow mosaic virus	-38.1144	scrambled
A0A5Q0LPW5,Sweet potato feathery mottle virus ,A0A0U1YIU1,Sorghum mosaic virus	-77.4943	scrambled
A0A6M2YYZ8,Onion yellow dwarf virus ,A0A0A0Y2H6,Canna yellow streak virus	-135.724	scrambled
D2T0F9,Freesia mosaic virus ,A0A0K0YD46,Bean common mosaic virus	6.5855	scrambled
A0A1B1VSR3,Turnip mosaic virus (strain Japanese) ,A0A0E4AZF7,Wheat yellow mosaic virus	33.8054	scrambled
A0A224A428,Turnip mosaic virus (strain Japanese) ,A0A679B0J2,Plum pox virus	-40.8856	scrambled
A0A499R3N8,Zucchini yellow mosaic virus ,A0A077SMT8,Bean yellow mosaic virus	-43.7831	scrambled
Q5TLC7,Turnip mosaic virus (isolate UK1) ,A0A4P2S7M9,Sugarcane mosaic virus	-66.2882	scrambled
A0A2S1VVK4,Plum pox virus ,A0A4Y5UBP8,Snowdrop virus Y	-45.7042	scrambled
A0A6M2YZP3,Onion yellow dwarf virus ,A0A8G1GLT9,Ugandan cassava brown streak virus	-4.59851	scrambled
A0A0E3TVD0,Catharanthus mosaic virus ,F8TI74,Potato virus Y	-34.1015	scrambled
Q689N5,Turnip mosaic virus (strain Japanese) ,A0A8F8N294,Potato virus A	-64.0849	scrambled
A0A077SQL0,Bean yellow mosaic virus ,A0A224A428,Turnip mosaic virus (strain Japanese)	-47.0305	scrambled
A0A6M2YYH7,Leek yellow stripe virus ,Q689T1,Turnip mosaic virus (strain Japanese)	101.723	scrambled
A0A3Q8VK41,Sugarcane mosaic virus ,C1KAE5,Soybean mosaic virus	-54.639	scrambled
A0A6M2YZ27,Onion yellow dwarf virus ,A0A224A2M7,Turnip mosaic virus (strain Japanese)	-41.8206	scrambled
A0A1S7D5F2,Beet mosaic virus ,A0A1Y0SVQ0,Turnip mosaic virus (strain Japanese)	-10.6701	scrambled
A0A8G1GM72,Ugandan cassava brown streak virus ,A0A0D3RLJ2,Sweet potato feathery mottle virus	14.3073	scrambled
A0A2R4P8J1,Potato virus Y ,A6P4M3,Turnip mosaic virus (strain Japanese)	114.195	scrambled
A0A481XVP5,Potato virus Y ,A0A6G6CI87,Zucchini yellow mosaic virus	37.334	scrambled
X5I118,Wheat yellow mosaic virus ,A0A162CGK9,Sweet potato virus G	105.763	scrambled
A0A0H5AH11,East Asian Passiflora virus ,A0A165RAC1,Watermelon mosaic virus	-291.274	scrambled
A0A7H5KCL7,Clover yellow vein virus ,I3RGT5,Zucchini yellow mosaic virus	0.121809	scrambled
A0A224A3I3,Turnip mosaic virus (strain Japanese) ,A0A6M2YZ27,Onion yellow dwarf virus	-48.1434	scrambled
E1U7J9,Sweet potato feathery mottle virus ,A1XTA2,Beet mosaic virus	-9.96333	scrambled
M4ZS35,Turnip mosaic virus (strain Japanese) ,A0A6M2YY85,Leek yellow stripe virus	-28.9897	scrambled
A0A097BVS3,Bean common mosaic virus ,K4HCF9,Donkey orchid virus A	-44.1355	scrambled
W8PDS1,Clover yellow vein virus ,A0A481XT66,Potato virus Y	114.238	scrambled
A0A224A2U8,Turnip mosaic virus (strain Japanese) ,A0A679AWP8,Plum pox virus	-55.3729	scrambled
A0A0H4D1V5,Soybean mosaic virus ,Q1KN85,Plum pox virus	-56.0263	scrambled
A0A6M2YYK9,Leek yellow stripe virus ,Q5ZPN7,Potato virus Y	-21.1835	scrambled
R9UAZ9,Bean common mosaic virus ,A0A224A285,Turnip mosaic virus (strain Japanese)	-70.0658	scrambled
A0A5S8ZLR2,Sugarcane mosaic virus ,A0A679B073,Plum pox virus	10.6309	scrambled
A2VB86,Potato virus Y (strain N) ,Q5XNR5,Potato virus Y	-287.861	scrambled
A0A0A7H8W8,Tobacco etch virus ,N0DTN1,Potato virus Y	70.0418	scrambled
A2AWV7,Narcissus degeneration virus ,A0A0N9R4F7,Potato virus Y	-31.5997	scrambled
A0A0N9R7M6,Potato virus Y ,Q88274,Sweet potato feathery mottle virus	-22.9491	scrambled
A0A172M412,Zucchini yellow mosaic virus ,A0A077SQS6,Bean yellow mosaic virus	-46.1871	scrambled
A0A7H0S6C3,Potato virus Y ,B3VDE8,Plum pox virus	-59.2672	scrambled
A0A224A3V0,Turnip mosaic virus (strain Japanese) ,A0A650FQA4,Zucchini tigre mosaic virus	-26.9786	scrambled
A0A7D5QY80,Peanut mottle virus ,A0A165CWN0,Johnsongrass mosaic virus	18.6362	scrambled
A0A4P9D7H0,Bean yellow mosaic virus ,A0A0A1E6J7,Wild tomato mosaic virus	-57.1054	scrambled
M4ZSF5,Turnip mosaic virus (strain Japanese) ,A9EEY0,Watermelon mosaic virus	0.197628	scrambled
A0A8G1LUD6,Ugandan cassava brown streak virus ,D2N2J0,Chilli veinal mottle virus	44.1221	scrambled
A0A679B1E3,Plum pox virus ,A0A0H4D2R3,Soybean mosaic virus	-53.3381	scrambled
A0A2D1P871,Cardamom mosaic virus ,Q84925,Plum pox virus	154.677	scrambled
A0A224A442,Turnip mosaic virus (strain Japanese) ,A0A6M2YZP1,Leek yellow stripe virus	-12.8895	scrambled
A0A6M2YYU4,Leek yellow stripe virus ,E1U7M2,Sweet potato feathery mottle virus	14.3974	scrambled
S4X049,Soybean mosaic virus ,A0A7G3W8K6,Trichosanthes potyvirus A	94.0573	scrambled
A0A481XTM9,Potato virus Y ,A0A224A4D2,Turnip mosaic virus (strain Japanese)	-30.7311	scrambled
A0A7G3W8F8,Soybean virus A ,A0P8L2,Turnip mosaic virus (strain Japanese)	48.6433	scrambled
K9LGN5,Potato virus Y ,A0A7S7PNH6,Potato virus A	-33.2505	scrambled
A0A4Y5S235,Wheat streak mosaic virus ,A0A6M2YZ00,Onion yellow dwarf virus	76.3319	scrambled
A0A0A7CCA4,Lettuce mosaic virus ,A0A165R9V4,Watermelon mosaic virus	-20.8134	scrambled
A0A2P1NSP8,Potato virus Y ,A0A6M2YZ35,Onion yellow dwarf virus	-16.2878	scrambled
X2L715,Yam mild mosaic virus ,A0A7S8F1Y7,Potato virus A	-67.926	scrambled
A0A223ZQS1,Turnip mosaic virus (strain Japanese) ,A0A5Q0LRZ1,Sweet potato virus G	-59.8228	scrambled
A0A5B8H316,Plum pox virus ,A0A6M6R433,Cerasus yedoensis potyvirus	-14.744	scrambled
A0A809W289,Turnip mosaic virus (strain Japanese) ,E5RTW1,Plum pox virus	-54.5343	scrambled
Q8JQZ3,Wheat streak mosaic virus ,Q02597,Turnip mosaic virus (strain Quebec)	61.7597	scrambled
A0A5Q0LPW5,Sweet potato feathery mottle virus ,A0A679AXQ0,Plum pox virus	-52.3065	scrambled
A0A809W1I4,Turnip mosaic virus (strain Japanese) ,A0A077SN12,Bean yellow mosaic virus	-42.4823	scrambled
A0A1W5YPI9,Potato virus Y ,A0A223ZRF3,Turnip mosaic virus (strain Japanese)	-55.6772	scrambled
E1U281,Sweet potato feathery mottle virus ,A0A6B7FC07,Wheat yellow mosaic virus	115.427	scrambled
Q4LCH0,Thunberg fritillary mosaic virus ,D4Q9P1,Sweet potato feathery mottle virus	-34.4964	scrambled
A0A6M2YZ75,Onion yellow dwarf virus ,A0A6M2RIN5,Sweet potato virus G	-40.4445	scrambled
I6UAN1,Plum pox virus ,T2BAL7,Bean common mosaic virus	-48.4548	scrambled
A0A0N9QMF6,Potato virus Y ,A0A023Y9I8,Hardenbergia mosaic virus	23.5561	scrambled
A0A182BQ70,Ornithogalum mosaic virus ,A0P8P6,Turnip mosaic virus (strain Japanese)	50.5333	scrambled
A0A6G6CI87,Zucchini yellow mosaic virus ,A0P8M1,Turnip mosaic virus (strain Japanese)	96.7071	scrambled
A0A7S8F1Z8,Potato virus A ,A0A809W245,Turnip mosaic virus (strain Japanese)	-93.7966	scrambled
A0A809W1M1,Turnip mosaic virus (strain Japanese) ,A0A451F5B3,Potato virus Y	-7.68176	scrambled
N0DQ76,Potato virus Y ,E5RTW3,Plum pox virus	-48.9107	scrambled
A0A6M2YZC1,Leek yellow stripe virus ,A0A0A7CD77,Lettuce mosaic virus	-75.8773	scrambled
A0A7S8F1Z3,Potato virus A ,A0A678TRL1,Ornithogalum mosaic virus	-70.1802	scrambled
A0A8F2FBJ9,Beet mosaic virus ,A0A0D6A0V7,Turnip mosaic virus (strain Japanese)	-5.80889	scrambled
A0A140GAY5,Sugarcane mosaic virus ,A0A499Q6N2,Thladiantha dubia mosaic virus	10.212	scrambled
Q5TLB7,Turnip mosaic virus (isolate UK1) ,Q18PS3,Bean yellow mosaic virus	-38.5804	scrambled
A0A6G8QIQ1,Watermelon mosaic virus ,Q89255,Wheat spindle streak mosaic virus	-21.8626	scrambled
A0A0D3RLH5,Sweet potato virus G ,A0A2Z2KYL5,Barley yellow mosaic virus	30.5198	scrambled
E5RTQ9,Plum pox virus ,A0A224A3K3,Turnip mosaic virus (strain Japanese)	-101.337	scrambled
A0A6J3ZVU7,Pepper veinal mottle virus ,A0A2Z2L8L7,Barley yellow mosaic virus	-28.7772	scrambled
Q8QV60,Cowpea aphid-borne mosaic virus ,A0A146BA09,Potato virus Y	-5.39309	scrambled
A0A8K1TN85,Pea seed-borne mosaic virus ,A0A679AY86,Plum pox virus	-40.7468	scrambled
A0A2Z2L3I6,Barley yellow mosaic virus ,A0A182C3H8,Papaya ringspot virus	135.732	scrambled
L8E9H9,Plum pox virus strain Dideron ,A0A650FQA4,Zucchini tigre mosaic virus	-76.2272	scrambled
A0A342RE56,Sugarcane mosaic virus ,A0A165RAR0,Watermelon mosaic virus	-4.09415	scrambled
A0A1W5YPI9,Potato virus Y ,A0A4P2S8E5,Sugarcane mosaic virus	-50.4991	scrambled
E1U7K4,Sweet potato feathery mottle virus ,A0A2S1VVK1,Plum pox virus	-45.847	scrambled
C7C696,Ugandan cassava brown streak virus ,A0A1L2ILP7,Cowpea aphid-borne mosaic virus	55.5151	scrambled
A0A7D3V6E5,Ipomoea batatas potyvirus ,X2KU45,Onion yellow dwarf virus	-61.2715	scrambled
A0A7S8F212,Potato virus A ,Q0EDE2,Turnip mosaic virus (strain Japanese)	-93.7397	scrambled
A0A224A227,Turnip mosaic virus (strain Japanese) ,E1U7L6,Sweet potato feathery mottle virus	-42.4829	scrambled
A0A6M6R932,Sapindus mukorossi potyvirus ,A0A6M6A9F6,Soybean mosaic virus	-389.252	scrambled
A0A1X9FSR7,Sugarcane mosaic virus ,E5RTR3,Plum pox virus	12.6638	scrambled
A0A809VYT9,Turnip mosaic virus (strain Japanese) ,A0A6M6ACM2,Bean yellow mosaic virus	-53.9984	scrambled
A0A679B1K1,Plum pox virus ,E1U7L7,Sweet potato feathery mottle virus	-96.7017	scrambled
A0A481XVA8,Potato virus Y ,A0A0K0Y0R3,Sugarcane mosaic virus	-22.4811	scrambled
A0A5Q0LSM4,Sweet potato virus G ,A0A4V1DVY1,Zucchini yellow mosaic virus	9.31002	scrambled
A0A2D2PYM3,Potato virus Y ,T1SH79,Soybean mosaic virus	-5.2451	scrambled
A0A7H0S4X0,Telosma mosaic virus ,A0A385LT80,Sweet potato virus C	-21.3873	scrambled
A0A6B7FDY3,Wheat yellow mosaic virus ,D3TJM0,Tobacco vein banding mosaic virus	67.8525	scrambled
A0A1L3KNY3,Hubei Poty-like virus 1 ,A0A410CPK3,Carrot thin leaf virus	14.1431	scrambled
K9LFY6,Potato virus Y ,E1U7L3,Sweet potato feathery mottle virus	-52.6759	scrambled
A0A3S8D7W7,Potato virus Y ,Q9QBG4,Wheat yellow mosaic virus	39.6265	scrambled
A0A5Q0LQ71,Sweet potato feathery mottle virus ,V9PCK9,Zucchini tigre mosaic virus	-51.1943	scrambled
A0A809W181,Turnip mosaic virus (strain Japanese) ,Q5I211,Bean common mosaic virus	-41.1221	scrambled
A0A0A7CC06,Lettuce mosaic virus ,A0A8F8N5Q8,Potato virus Y	-84.0006	scrambled
E5RTS1,Plum pox virus ,N0DTM5,Potato virus Y	-69.5354	scrambled
A0A386QWL6,Bean common mosaic virus ,A0A2P1NSP8,Potato virus Y	-15.9213	scrambled
I7AI73,Potato virus Y ,A0A3Q8VLG2,Sugarcane mosaic virus	90.5205	scrambled
Q2LAF7,Papaya ringspot virus ,A0A142I0U6,Sugarcane mosaic virus	19.7541	scrambled
A0FKD8,Potato virus Y ,A0A097BVR1,Bean common mosaic virus	17.672	scrambled
Q8JQZ2,Wheat streak mosaic virus ,A0A1B1PF69,Potato virus Y	108.633	scrambled
Q6L6E5,Turnip mosaic virus (strain Japanese) ,A0A3B8DXD9,Plum pox virus	-61.138	scrambled
A0A679AXJ9,Plum pox virus ,A6XMW4,Peace lily mosaic virus	-78.9725	scrambled
A0A2S1VVJ9,Plum pox virus ,K4HCF9,Donkey orchid virus A	-137.243	scrambled
A0A0N9R517,Potato virus Y ,Q705V6,Soybean mosaic virus	-0.225471	scrambled
A0A1J0RE96,Potato virus Y ,X5KIT9,Plum pox virus	-61.7253	scrambled
B4YQS9,Watermelon mosaic virus ,A0A679B1Y8,Plum pox virus	-56.1316	scrambled
A0A510E737,Soybean mosaic virus ,A0A6M2YYH2,Leek yellow stripe virus	-46.5258	scrambled
Q6L6F3,Turnip mosaic virus (strain Japanese) ,Q71BD5,Barley yellow mosaic virus	38.4256	scrambled
A0A165RB27,Watermelon mosaic virus ,A0A3S6Q7D9,Papaya ringspot virus	81.9281	scrambled
A0A6M3B561,Cucumber vein yellowing virus ,A0A809VZJ0,Turnip mosaic virus (strain Japanese)	-4.06622	scrambled
A0A809W2D2,Turnip mosaic virus (strain Japanese) ,A0A2P1E6Q9,Papaya ringspot virus	-30.1414	scrambled
A0A8E7EZQ5,Watermelon mosaic virus ,T1SG61,Plum pox virus	-13.7757	scrambled
A0A8E7IYR3,Pepper mottle virus ,A0A6B7FAL6,Wheat yellow mosaic virus	116.685	scrambled
A0A2H4SWR2,Plum pox virus ,A0A3G9JSK9,Iris severe mosaic virus	-16.5183	scrambled
A0A482LXM3,Bean common mosaic necrosis virus ,A0A2S1VVI1,Plum pox virus	-56.8615	scrambled
A0A3S8X8A7,Sugarcane mosaic virus ,A0A5P9KF76,Soybean mosaic virus	-26.7545	scrambled
A0A7R7D5H8,Pleioblastus mosaic virus ,Q5ZPN7,Potato virus Y	-106.869	scrambled
A0A1X9FR38,Sugarcane mosaic virus ,A0A2Z1SVG5,Ugandan cassava brown streak virus	47.5433	scrambled
K4HUS6,Papaya ringspot virus P ,M4ZSI6,Turnip mosaic virus (strain Japanese)	-15.3967	scrambled
A0A240F8S8,Zucchini yellow mosaic virus ,Q6WE89,Soybean mosaic virus	-109.54	scrambled
Q8JRQ5,Pepper mottle virus ,A0A7S8F1Z3,Potato virus A	-36.4572	scrambled
A0A7D6ILG8,Potato virus Y ,Q5TLB7,Turnip mosaic virus (isolate UK1)	-29.0038	scrambled
A0A0M4MWE5,Plum pox virus ,I7H3T6,East Asian Passiflora virus	-81.1646	scrambled
A0A0A7CCY0,Lettuce mosaic virus ,Q9IBP2,Soybean mosaic virus	-46.0825	scrambled
A0A6M6ADB3,Clover yellow vein virus ,P90213,Papaya ringspot virus	46.619	scrambled
A0A6M2YYS8,Leek yellow stripe virus ,A0A223ZQH7,Turnip mosaic virus (strain Japanese)	-50.3569	scrambled
A5Z1T3,Plum pox virus ,A0A1P8VH42,Jasmine virus T	-87.1085	scrambled
A0A650AQQ9,Potato virus Y ,Q0EDG3,Turnip mosaic virus (strain Japanese)	-29.9559	scrambled
A0A5S8ZLL1,Sugarcane mosaic virus ,Q689R2,Turnip mosaic virus (strain Japanese)	160.513	scrambled
A0A223ZPT7,Turnip mosaic virus (strain Japanese) ,J3RBC9,Potato virus Y	-12.4425	scrambled
A0A1W5YPC3,Potato virus Y ,A0A7S5WMT4,Watermelon mosaic virus	10.865	scrambled
Q70WN3,Peru tomato mosaic virus ,A0A0D3RMK6,Sweet potato virus C	-18.6471	scrambled
A0A8G1GM12,Ugandan cassava brown streak virus ,X5I0J7,Wheat yellow mosaic virus	46.6679	scrambled
R9RLR0,Potato virus Y ,A0P8P4,Turnip mosaic virus (strain Japanese)	104.327	scrambled
O39510,Barley mild mosaic virus ,A0A2Z2KYL0,Barley yellow mosaic virus	62.2826	scrambled
A0A1X9FSR7,Sugarcane mosaic virus ,A0P8M4,Turnip mosaic virus (strain Japanese)	157.72	scrambled
Q5TLC1,Turnip mosaic virus (isolate UK1) ,A0A7T0PMQ0,Maize dwarf mosaic virus	-81.1502	scrambled
A0A223ZRH5,Turnip mosaic virus (strain Japanese) ,D2CL24,Bidens mottle virus	-43.8165	scrambled
M4ZR97,Turnip mosaic virus (strain Japanese) ,A0A8F8QR74,Ugandan cassava brown streak virus	-101.184	scrambled
A2T823,Pennisetum mosaic virus ,A0A6M2YYX9,Leek yellow stripe virus	28.6398	scrambled
A0A165R9D8,Watermelon mosaic virus ,A0A4Y5UBW0,Iris mild mosaic virus	-85.4287	scrambled
C9WKC9,Soybean mosaic virus ,E5RTS1,Plum pox virus	-54.967	scrambled
K0H699,Onion yellow dwarf virus ,A0P8P0,Turnip mosaic virus (strain Japanese)	35.5763	scrambled
A0A1W5YPK5,Potato virus Y ,A0A4P2S5L5,Sugarcane mosaic virus	-50.4991	scrambled
A0A1L5BXW9,Cyrtanthus elatus virus A ,P89208,Sorghum mosaic virus	-43.7318	scrambled
A0A0D3RLI1,Sweet potato virus 2 ,A0A6M3B561,Cucumber vein yellowing virus	-23.5603	scrambled
A0A6B7LMR1,Sweet potato feathery mottle virus ,A0A7L7YYE0,Mirabilis crinkle mosaic virus	-104.982	scrambled
A0A6G6CI87,Zucchini yellow mosaic virus ,Q8JQZ7,Wheat streak mosaic virus	-9.76779	scrambled
A0A2Z2L3E5,Barley mild mosaic virus ,A0A678TC00,Ornithogalum mosaic virus	78.5763	scrambled
Q6L6H8,Turnip mosaic virus (strain Japanese) ,C9WKD2,Soybean mosaic virus	-33.1665	scrambled
C9WKD1,Soybean mosaic virus ,O36979,Zucchini yellow mosaic virus (strain Singapore)	-113.625	scrambled
A0A678TA51,Freesia mosaic virus ,A0A6M2YYB7,Leek yellow stripe virus	-78.4326	scrambled
A0A2U7SVA1,Bean common mosaic necrosis virus ,A0A346CJM1,Passiflora edulis symptomless virus	-14.445	scrambled
A0A2U7SVA1,Bean common mosaic necrosis virus ,F5A3N8,Tobacco vein banding mosaic virus	-40.6537	scrambled
I2E5L6,Hippeastrum mosaic virus ,K9LGN5,Potato virus Y	-7.06296	scrambled
A0A0D6A0W1,Turnip mosaic virus (strain Japanese) ,A0A8G1GLZ4,Ugandan cassava brown streak virus	-94.286	scrambled
O93128,Barley mild mosaic virus ,A0A6M2YYF6,Leek yellow stripe virus	118.307	scrambled
A0A6M2YZ39,Leek yellow stripe virus ,A0A809VZX0,Turnip mosaic virus (strain Japanese)	-60.1259	scrambled
A0A1W5YPH9,Potato virus Y ,A0A510E737,Soybean mosaic virus	0.285599	scrambled
Q8QXN2,Sugarcane mosaic virus ,E3UR63,Turnip mosaic virus (strain Japanese)	-41.0367	scrambled
A0A6B7FAL1,Wheat yellow mosaic virus ,F5A3N9,Tobacco vein banding mosaic virus	65.6444	scrambled
A0A193KWQ6,Sweet potato virus C ,Q5XNR6,Potato virus Y	-43.9423	scrambled
A0A7S8ITN0,Potato virus A ,A0A4Y1MDT1,Papaya ringspot virus	-36.951	scrambled
C7C699,Ugandan cassava brown streak virus ,W5WUS8,Tulip breaking virus	180.563	scrambled
I3RGV7,Zucchini yellow mosaic virus ,A0A481UM74,Dasheen mosaic virus	-43.799	scrambled
A0A067XIW6,Pennisetum mosaic virus ,A0A1B1VSP6,Turnip mosaic virus (strain Japanese)	57.2013	scrambled
A0A679B1A0,Plum pox virus ,A0A193CHU9,Potato virus Y	-69.5354	scrambled
A0A6M2YZC0,Onion yellow dwarf virus ,A0A679B140,Plum pox virus	-30.6098	scrambled
A0A191T3X8,Bermuda grass southern mosaic virus ,A0A2R3TWU3,Lily yellow mosaic virus	-10.1275	scrambled
A0A182BQ70,Ornithogalum mosaic virus ,A0A6B7FAN8,Wheat yellow mosaic virus	50.5333	scrambled
A0A3S7XU05,Bean common mosaic necrosis virus ,B5D8R4,Bean yellow mosaic virus	-31.4724	scrambled
A0A224A3X7,Turnip mosaic virus (strain Japanese) ,F8TI73,Potato virus Y	-22.2847	scrambled
A0A481XTQ3,Potato virus Y ,I6UAN1,Plum pox virus	-14.5376	scrambled
A0A7T0L3W1,Maize dwarf mosaic virus ,Q65883,Bean yellow mosaic virus	27.8658	scrambled
Q6L6I0,Turnip mosaic virus (strain Japanese) ,A0A165RB09,Watermelon mosaic virus	-29.9626	scrambled
A0A7R7D5N3,Pleioblastus mosaic virus ,Q6XQK0,Soybean mosaic virus	-37.2263	scrambled
M4ZRF6,Turnip mosaic virus (strain Japanese) ,Q85274,Potato virus Y	-22.2847	scrambled
A0A2S1VVM2,Plum pox virus ,A0A6B7FBA1,Wheat yellow mosaic virus	86.7331	scrambled
A0A1W5YPB4,Potato virus Y ,I3RGV3,Zucchini yellow mosaic virus	-0.818114	scrambled
G9FIG3,Leek yellow stripe virus ,Q9IW92,Potato virus V	-5.32979	scrambled
A0A0S3QW91,Sweet potato feathery mottle virus ,L7XE77,Turnip mosaic virus (strain Japanese)	-74.4755	scrambled
A0A346A693,Mashua virus Y ,A0A410CPK3,Carrot thin leaf virus	-30.0344	scrambled
A0A7T7DN89,Bean common mosaic virus ,A0A5Q0LPW5,Sweet potato feathery mottle virus	-20.4944	scrambled
A0A385EJ36,Plum pox virus ,A0A0H3VB42,Potato virus Y	-76.8046	scrambled
A0A8F8QQX0,Potato virus A ,M1GSG5,Papaya ringspot virus (strain W)	116.66	scrambled
A0A2S1VVJ1,Plum pox virus ,F8TI58,Potato virus Y	-109.316	scrambled
A0A1I9S1T7,Papaya ringspot virus (strain W) ,A0A6M3VY10,Potato virus Y	-24.7929	scrambled
A0A809VZ37,Turnip mosaic virus (strain Japanese) ,A0A6M2YYZ8,Onion yellow dwarf virus	-47.7328	scrambled
Q4ZHU5,Potato virus Y ,A0A5B8H2C6,Plum pox virus	-44.5398	scrambled
A0A165R9S1,Watermelon mosaic virus ,A0A2D1CN37,Sweet potato feathery mottle virus	-66.2993	scrambled
A0A1X9RIP2,Watermelon mosaic virus ,A0A067XIY9,Pennisetum mosaic virus	-102.685	scrambled
A0A8G1GMG9,Ugandan cassava brown streak virus ,Q52V20,Plum pox virus	60.1836	scrambled
A0A0D6A196,Turnip mosaic virus (strain Japanese) ,A0A1W5YPH1,Potato virus Y	-6.96534	scrambled
B4YQS6,Watermelon mosaic virus ,A0A220IS72,Potato virus Y	-14.6899	scrambled
K4HFX2,Potato virus Y ,A0A6M2YYK1,Leek yellow stripe virus	-21.8142	scrambled
X2L3U2,Yam mild mosaic virus ,M9PQ66,Leek yellow stripe virus	-7.97986	scrambled
A0A3S7XU02,Bean common mosaic necrosis virus ,A0A0P0A1E0,Cassava brown streak virus	-31.4376	scrambled
A0A142I0U6,Sugarcane mosaic virus ,A0A6B7FE13,Wheat yellow mosaic virus	172.294	scrambled
F8TI40,Potato virus Y ,A0A224A3D4,Turnip mosaic virus (strain Japanese)	-51.2296	scrambled
A0A5Q0LQF9,Sweet potato virus G ,T1SG61,Plum pox virus	-87.2381	scrambled
A0A6M6R932,Sapindus mukorossi potyvirus ,A0A809VYR8,Turnip mosaic virus (strain Japanese)	-76.5066	scrambled
A0A1X9FU16,Sugarcane mosaic virus ,M4ZSI2,Turnip mosaic virus (strain Japanese)	-34.5698	scrambled
A0A0B5GZN8,Peanut stripe virus ,A0A482ATW6,Pea seed-borne mosaic virus	-97.8969	scrambled
C9WKB6,Soybean mosaic virus ,I2CMC9,Sweet potato virus G	-66.7743	scrambled
Q02963,Potato virus Y (strain Hungarian) ,A0A809VYM2,Turnip mosaic virus (strain Japanese)	-25.5531	scrambled
U5YJF2,Peanut stripe virus ,A0A809W068,Turnip mosaic virus (strain Japanese)	-71.9729	scrambled
A0A224A361,Turnip mosaic virus (strain Japanese) ,A0A2Z1SVI7,Ugandan cassava brown streak virus	-104.511	scrambled
P31999,Lettuce mosaic virus (strain 0 / isolate French) ,A0A7S8F1Z0,Potato virus A	-106.379	scrambled
W0USI9,Plum pox virus ,J9QN86,Sunflower chlorotic mottle virus	-90.6093	scrambled
A0A809W035,Turnip mosaic virus (strain Japanese) ,Q5TLC4,Turnip mosaic virus (isolate UK1)	-345.908	scrambled
A0A2Z1SVK1,Ugandan cassava brown streak virus ,Q7T4I8,Turnip mosaic virus (strain Japanese)	-26.0734	scrambled
A0A515VFL4,Wheat streak mosaic virus ,A0A1I9S1T7,Papaya ringspot virus (strain W)	92.8413	scrambled
A0A6M2YYQ3,Onion yellow dwarf virus ,I6UAN1,Plum pox virus	-14.3585	scrambled
P20234,Ornithogalum mosaic virus ,A0A481XWL6,Potato virus Y	48.0227	scrambled
A0P8P0,Turnip mosaic virus (strain Japanese) ,C7S7E3,Pepper mottle virus	-5.57987	scrambled
A0A6G8QIR1,Watermelon mosaic virus ,A0A223ZQL4,Turnip mosaic virus (strain Japanese)	-74.5644	scrambled
A0A6M3B4U8,Cucumber vein yellowing virus ,A0A5Q0LQI7,Sweet potato virus G	70.5075	scrambled
X5ICX4,Wheat yellow mosaic virus ,A0A8G1LV90,Ugandan cassava brown streak virus	51.4791	scrambled
Q8JQ05,Potato virus Y ,Q88925,Tobacco vein mottling virus	-51.5968	scrambled
A0A8G1LU19,Ugandan cassava brown streak virus ,X5HXU9,Wheat yellow mosaic virus	37.5467	scrambled
A0A068ABU9,Lettuce mosaic virus ,A0A023SEE8,Sweet potato feathery mottle virus	-45.0799	scrambled
A0A193KWP9,Sweet potato feathery mottle virus ,Q5ZPN6,Potato virus Y	-31.575	scrambled
L8E9Y9,Plum pox virus strain Marcus ,A0A3Q8VJ83,Sugarcane mosaic virus	-70.5428	scrambled
G8EMS2,Potato virus Y ,W8P5Y4,Potato virus A	-31.2672	scrambled
A0A1Z3GD18,Hyacinth mosaic virus ,A0A6M2YZC0,Onion yellow dwarf virus	-143.378	scrambled
E1U7L8,Sweet potato feathery mottle virus ,C9WKC2,Soybean mosaic virus	-67.5797	scrambled
A0A1X9FVZ4,Sugarcane mosaic virus ,A0A809VZ86,Turnip mosaic virus (strain Japanese)	-35.988	scrambled
B5B037,Papaya ringspot virus ,A0A224A3H5,Turnip mosaic virus (strain Japanese)	-33.7951	scrambled
A0A2S1VVL5,Plum pox virus ,Q18PS4,Bean yellow mosaic virus	-42.8963	scrambled
A0A6B7FGE7,Wheat yellow mosaic virus ,A0A166P357,Turnip mosaic virus (strain Japanese)	124.559	scrambled
E5KWJ2,Bean common mosaic necrosis virus ,A0A678NQD6,Sugarcane streak mosaic virus	108.778	scrambled
A0A0D4D5T8,Turnip mosaic virus (strain Japanese) ,A0A481XT64,Potato virus Y	139.037	scrambled
A0A679AYW8,Plum pox virus ,F8TI70,Potato virus Y	-103.168	scrambled
M4ZRC4,Turnip mosaic virus (strain Japanese) ,N0DNM9,Potato virus Y	-11.9984	scrambled
A0A5Q0LQB6,Sweet potato feathery mottle virus ,A0A1W5YPG9,Potato virus Y	-48.4906	scrambled
A0A0A7H8T4,Tobacco etch virus ,A0A678NZL7,Sugarcane streak mosaic virus	78.5408	scrambled
A0A3S6Q2J7,Papaya ringspot virus ,A0A2S1VVL1,Plum pox virus	-14.0851	scrambled
A0A6M2YZ82,Onion yellow dwarf virus ,K9LFS7,Potato virus Y	-7.83223	scrambled
A0A1B0YWM4,Bean common mosaic necrosis virus ,A0A0D6A0U8,Turnip mosaic virus (strain Japanese)	-42.431	scrambled
A0A6B7FBZ9,Wheat yellow mosaic virus ,A0P8P4,Turnip mosaic virus (strain Japanese)	153.223	scrambled
A0A6M6A920,Bean common mosaic virus ,A0A385EJ51,Plum pox virus	-8.28612	scrambled
A0A2U9GIT4,Sugarcane mosaic virus ,C7S7F3,Pepper mottle virus	8.17729	scrambled
A0A7D3V8G9,Cucumis sativus potyvirus ,M4ZSI6,Turnip mosaic virus (strain Japanese)	-77.8358	scrambled
E2IQ98,Soybean mosaic virus ,A0A1W5YP89,Potato virus Y	-10.631	scrambled
N0DNT0,Potato virus Y ,E1U7K8,Sweet potato feathery mottle virus	-54.7965	scrambled
A0A162CW61,Potato virus Y ,A0A6G6CI82,Zucchini yellow mosaic virus	9.47418	scrambled
A0A8E7IXL4,Cowpea aphid-borne mosaic virus ,I2CMD1,Sweet potato virus 2	-76.654	scrambled
A0A0A0Y4Z9,Canna yellow streak virus ,A0A4Y6JKU6,Costus stripe mosaic virus	-144.8	scrambled
A0A1S6L936,Potato virus Y ,A0A1L3KNY3,Hubei Poty-like virus 1	107.335	scrambled
J9ZV77,Potato virus Y strain N-Wi ,A0A6M2YZ12,Leek yellow stripe virus	2.69113	scrambled
A0A1W5YPA3,Potato virus Y ,A0A890C762,Moroccan watermelon mosaic virus	-76.0609	scrambled
A0A096ZXG1,Zucchini yellow mosaic virus ,M4ZS76,Turnip mosaic virus (strain Japanese)	-27.3639	scrambled
A0A224A3E3,Turnip mosaic virus (strain Japanese) ,A0A7S5V3T5,Polygonatum kingianum virus 4	-64.9838	scrambled
A0A0A0R8M1,Catharanthus mosaic virus ,A6XMW3,Telosma mosaic virus	-3.13858	scrambled
A0A6M2YYP9,Leek yellow stripe virus ,Q1XFM8,Potato virus Y strain NTN	-23.3598	scrambled
A0A8G1GM27,Cassava brown streak virus ,A0A2Z2R911,Papaya ringspot virus	69.5684	scrambled
K4HUS6,Papaya ringspot virus P ,A0A224A1Z0,Turnip mosaic virus (strain Japanese)	-16.2217	scrambled
E5RTT7,Plum pox virus ,A0A2H4ZAX4,Papaya leaf distortion mosaic virus	-73.2812	scrambled
A0A224A3X4,Turnip mosaic virus (strain Japanese) ,Q52V19,Plum pox virus	-58.0022	scrambled
A0A8A5T9N0,Soybean mosaic virus ,A0A679AYG7,Plum pox virus	-54.967	scrambled
A0A650AQL7,Potato virus Y ,A0A0D3RLT7,Sweet potato latent virus	-70.8726	scrambled
C9WKC7,Soybean mosaic virus ,A0A8E7IJH1,Spartina mottle virus	-5.10495	scrambled
A0A679AZ19,Plum pox virus ,A0A1B1PF69,Potato virus Y	-103.168	scrambled
A0A2Z2KYM3,Barley yellow mosaic virus ,A0A7T0MC47,Onion yellow dwarf virus	87.953	scrambled
A0A1L3THQ4,Soybean mosaic virus ,I3RGU6,Zucchini yellow mosaic virus	-121.081	scrambled
A0A6M2YZC1,Leek yellow stripe virus ,A0A8F8QQX0,Potato virus A	-49.3649	scrambled
T2D1K5,Bean yellow mosaic virus ,A0A6B9KM67,Papaya ringspot virus	18.5713	scrambled
A0A0A0Y503,Canna yellow streak virus ,A0A1X9FVZ4,Sugarcane mosaic virus	-89.6855	scrambled
A0A679B1F5,Plum pox virus ,A0A8A5T9N0,Soybean mosaic virus	-48.4664	scrambled
F8TI50,Potato virus Y ,A0P8L3,Turnip mosaic virus (strain Japanese)	117.078	scrambled
A0A6J4A295,Pepper veinal mottle virus ,J3RCD9,Potato virus Y	-123.461	scrambled
A0A6B9KS84,Potyvirus sp. ,A0A3G4YK52,Zucchini yellow mosaic virus	-8.98733	scrambled
A0A7D6ER90,Potato virus Y ,A0A2H4X1W6,Sweet potato virus G	-60.9477	scrambled
A0A1W5YPD8,Potato virus Y ,R9W0T1,Chilli veinal mottle virus	-120.439	scrambled
E3UUW5,Potato virus Y ,A0A6M2YYI6,Onion yellow dwarf virus	-2.29163	scrambled
A0A6M2YZ48,Leek yellow stripe virus ,A0A5Q0LQ85,Sweet potato virus G	-14.3899	scrambled
A0A1L3KNT4,Wuhan poty-like virus 1 ,A0A679B1E7,Plum pox virus	138.636	scrambled
A0A7L7TB11,Sweet potato feathery mottle virus ,Q0EDC5,Turnip mosaic virus (strain Japanese)	-78.1374	scrambled
A0A4Y6JKU0,Chilli veinal mottle virus ,A0A6M3B501,Cucumber vein yellowing virus	-30.7066	scrambled
A0A224A227,Turnip mosaic virus (strain Japanese) ,Q9IBP2,Soybean mosaic virus	-45.9139	scrambled
Q689S0,Turnip mosaic virus (strain Japanese) ,A0A6M2YZC1,Leek yellow stripe virus	-23.596	scrambled
A0A2H4V8Z2,Cassava brown streak virus ,A0A5Q0LQ92,Sweet potato virus 2	62.5429	scrambled
A0A2P1DNN3,Cassava brown streak virus ,E5RTT5,Plum pox virus	44.4327	scrambled
A0A2H4R0J0,Zucchini tigre mosaic virus ,V6CKQ5,Bean common mosaic necrosis virus	33.1806	scrambled
F2YI18,Watermelon mosaic virus ,A0A809W2H9,Turnip mosaic virus (strain Japanese)	-73.5703	scrambled
A0A679AZI5,Plum pox virus ,A0A1W5YP95,Potato virus Y	-107.489	scrambled
B4YQS6,Watermelon mosaic virus ,A0A830QX69,Plum pox virus	-22.6054	scrambled
G4V504,Tomato mild mottle virus ,F2YI24,Watermelon mosaic virus	54.2163	scrambled
A0A224A4F0,Turnip mosaic virus (strain Japanese) ,O56075,Peanut mottle virus (strain M)	-12.2726	scrambled
A0A2R4NB71,Potato virus Y ,I3RGV7,Zucchini yellow mosaic virus	7.08883	scrambled
Q5TLB9,Turnip mosaic virus (isolate UK1) ,E5RTQ9,Plum pox virus	-58.0022	scrambled
A0A0S3QW91,Sweet potato feathery mottle virus ,A0A1W5YPB5,Potato virus Y	-49.7061	scrambled
A0P8L8,Turnip mosaic virus (strain Japanese) ,A0A5B8H2C4,Plum pox virus	-49.5291	scrambled
A0A8A5T9J3,Soybean mosaic virus ,A0A3S6Q680,Papaya ringspot virus	73.6369	scrambled
A0A220QKG8,Papaya ringspot virus (strain W) ,W8DNB6,Narcissus late season yellows virus	-52.3766	scrambled
A0A650FQ94,Zucchini tigre mosaic virus ,Q689P4,Turnip mosaic virus (strain Japanese)	125.042	scrambled
A0A220QS29,Wild melon vein banding virus ,A0A4P2S5L2,Sugarcane mosaic virus	-57.7144	scrambled
A0A830QW56,Plum pox virus ,F8TI71,Potato virus Y	-104.328	scrambled
Q8B6S3,Wild potato mosaic virus ,S5MKU6,Soybean mosaic virus	28.6027	scrambled
A0A6M3VY97,Potato virus Y ,A0A286QI57,Kalanchoe mosaic virus	-58.1538	scrambled
A0A2Z2KYM3,Barley yellow mosaic virus ,A0A7T0PNH0,Maize dwarf mosaic virus	112.772	scrambled
A0A193CHU8,Potato virus Y ,A0A2Z6BZ30,East Asian Passiflora distortion virus	-4.8733	scrambled
A0A3S7SX41,Phellodendron yellow ringspot associated virus ,A0A1U9XR44,Sweet potato feathery mottle virus	69.6652	scrambled
A0A6M3TYT1,Paris virus 1 ,A0A2P1NSP5,Potato virus Y	15.4578	scrambled
Q689P5,Turnip mosaic virus (strain Japanese) ,A0A8G1LUC9,Cassava brown streak virus	-93.4854	scrambled
A0A7L7YYE0,Mirabilis crinkle mosaic virus ,A0A8F8QQI1,Papaya ringspot virus	-59.6526	scrambled
A0A6B7LIJ4,Sweet potato feathery mottle virus ,A0A7S7PNH6,Potato virus A	-83.7595	scrambled
A0A6M2YYL6,Leek yellow stripe virus ,A0A1W5YPA0,Potato virus Y	-30.4061	scrambled
A0A809W256,Turnip mosaic virus (strain Japanese) ,A0A2H4HTT1,Dasheen mosaic virus	-9.89574	scrambled
A0A481UMW7,Dasheen mosaic virus ,A0A0H4D1U5,Soybean mosaic virus	-101.861	scrambled
A0A6M2YYF6,Leek yellow stripe virus ,A0A1X9ZM32,Longan witches broom-associated virus	55.6168	scrambled
A0A481XT33,Potato virus Y ,Q6L6E1,Turnip mosaic virus (strain Japanese)	106.875	scrambled
E7E018,Turnip mosaic virus (strain Japanese) ,A0A679AWT2,Plum pox virus	-62.5654	scrambled
Q8QXN2,Sugarcane mosaic virus ,C4B4V0,Bean yellow mosaic virus	57.4022	scrambled
M4ZS41,Turnip mosaic virus (strain Japanese) ,A0A077SQL0,Bean yellow mosaic virus	-21.5153	scrambled
N0DNT0,Potato virus Y ,A0A240F8S4,Zucchini yellow mosaic virus	8.73399	scrambled
A0A6M3VVE3,Potato virus Y ,A0A6B7FDX6,Wheat yellow mosaic virus	116.023	scrambled
A0A1X9FRL7,Sugarcane mosaic virus ,A0A2P1E6Q9,Papaya ringspot virus	51.6961	scrambled
A0A2Z1SVG9,Ugandan cassava brown streak virus ,A0A0S3XIK7,Plum pox virus	38.7389	scrambled
A0A7S8IS96,Potato virus A ,A0A3Q8VLH1,Sugarcane mosaic virus	-129.098	scrambled
A0A6M2YZ70,Leek yellow stripe virus ,E1U7L2,Sweet potato feathery mottle virus	24.8729	scrambled
E1U276,Sweet potato feathery mottle virus ,Q85074,Pea seed-borne mosaic virus	-63.1569	scrambled
M5ABN0,Turnip mosaic virus (strain Japanese) ,D5J730,Sunflower chlorotic mottle virus	-25.3468	scrambled
A6P4N2,Turnip mosaic virus (strain Japanese) ,A0A097BVR6,Bean common mosaic virus	-40.9934	scrambled
A0A809W2J9,Turnip mosaic virus (strain Japanese) ,A0A4Y1SHW0,Wheat yellow mosaic virus	32.5687	scrambled
A0A165RAG2,Watermelon mosaic virus ,V9HWZ1,Lily mottle virus	-95.9113	scrambled
A0A165R9Z2,Watermelon mosaic virus ,A0A1L5IZC7,Papaya ringspot virus	81.9281	scrambled
Q0EDB5,Turnip mosaic virus (strain Japanese) ,Q2A6Z9,Plum pox potyvirus (strain El amar)	-49.8196	scrambled
A0A2R4PAM0,Sugarcane mosaic virus ,F1AC57,Freesia mosaic virus	29.2756	scrambled
E1U7L4,Sweet potato feathery mottle virus ,A0A679B1N1,Plum pox virus	-61.6971	scrambled
A0A4Y5MTD0,Passion fruit severe mottle virus ,A0A6M3B559,Cucumber vein yellowing virus	0.792806	scrambled
A0A830QX89,Plum pox virus ,Q689R6,Turnip mosaic virus (strain Japanese)	84.1507	scrambled
A0A161H885,Watermelon mosaic virus ,A0A809W2B3,Turnip mosaic virus (strain Japanese)	-80.377	scrambled
A0A224A3M3,Turnip mosaic virus (strain Japanese) ,A0A482F7J2,Bean common mosaic virus	-79.3259	scrambled
A0A165RAW1,Watermelon mosaic virus ,A0A481XT66,Potato virus Y	80.76	scrambled
A0A5P1KKG3,Potato virus Y ,C7S7E8,Pepper mottle virus	-216.789	scrambled
A0A218MJN4,Potato virus Y ,K4HW84,Papaya ringspot virus P	-12.4435	scrambled
A0A6M3B5X4,Cucumber vein yellowing virus ,A0A023H5P3,Narcissus degeneration virus	62.3104	scrambled
A0A140GLA3,Watermelon mosaic virus ,A0A2Z2L3I6,Barley yellow mosaic virus	-19.442	scrambled
A0A679AWV6,Plum pox virus ,A0A1W5YPI2,Potato virus Y	-103.168	scrambled
A0A1W5YSI7,Turnip mosaic virus (strain Japanese) ,A0A6G8QIL4,Watermelon mosaic virus	-48.5932	scrambled
A0A5Q0LQF4,Sweet potato feathery mottle virus ,A0A830QT01,Plum pox virus	-47.0045	scrambled
A0A0H4D4R1,Soybean mosaic virus ,A0A220QKH6,Papaya ringspot virus (strain W)	-23.9132	scrambled
A0A0D4D5U3,Turnip mosaic virus (strain Japanese) ,A0A2H4SWR9,Plum pox virus	-45.7077	scrambled
Q4VS22,Pennisetum mosaic virus ,Q65883,Bean yellow mosaic virus	77.067	scrambled
A0A0A0Y0X6,Canna yellow streak virus ,Q8JJZ1,Potato virus Y	-62.2435	scrambled
A0A7S8F239,Potato virus A ,Q7THD2,Bean common mosaic virus	-23.5419	scrambled
A0A6M2YYP9,Leek yellow stripe virus ,M4ZRD4,Turnip mosaic virus (strain Japanese)	-40.2211	scrambled
A0A097BVS9,Bean common mosaic virus ,A0A515VFQ5,Triticum mosaic virus	14.0189	scrambled
A0A679AYJ6,Plum pox virus ,A0A1P8STS5,Wheat yellow mosaic virus	-23.1067	scrambled
Q5ZPN7,Potato virus Y ,A0A6M2YZD3,Leek yellow stripe virus	-10.5405	scrambled
A0A7D6IWD6,Potato virus Y ,A0A224A4D2,Turnip mosaic virus (strain Japanese)	-34.7524	scrambled
A0A3B8DE63,Plum pox virus ,Q88562,Turnip mosaic virus (strain Japanese)	104.462	scrambled
Q689R7,Turnip mosaic virus (strain Japanese) ,A0A1W5YPK5,Potato virus Y	-50.3767	scrambled
A0A2L2BII1,Potato virus Y ,Q8JRQ5,Pepper mottle virus	-185.002	scrambled
A0A1X9FSQ8,Sugarcane mosaic virus ,A0A5Q0LPX5,Sweet potato latent virus	5.39005	scrambled
A0A7S8IS98,Potato virus A ,Q0EDC0,Turnip mosaic virus (strain Japanese)	-88.9457	scrambled
A0A342RE56,Sugarcane mosaic virus ,A0A2U7SUG9,Bean common mosaic necrosis virus	1.38388	scrambled
A0A6B9KM67,Papaya ringspot virus ,A0A342RE52,Sugarcane mosaic virus	2.64754	scrambled
A0A8A2IDZ5,Papaya ringspot virus ,A0A2H4RBW9,African eggplant mosaic virus	-78.2088	scrambled
K0J8D5,Clover yellow vein virus ,A0A3S5XG80,Bean common mosaic necrosis virus	-38.8016	scrambled
A0A0D3RLI7,Sweet potato latent virus ,Q6L6H1,Turnip mosaic virus (strain Japanese)	50.0461	scrambled
A0A6N0I6W5,Bean yellow mosaic virus ,Q6L6E4,Turnip mosaic virus (strain Japanese)	112.632	scrambled
A0A220QKG7,Papaya ringspot virus (strain W) ,A0A3S7XU02,Bean common mosaic necrosis virus	14.2852	scrambled
A0A5B9H7B3,Maize dwarf mosaic virus ,A0A224A217,Turnip mosaic virus (strain Japanese)	-82.1514	scrambled
A0A2Z2L3E5,Barley mild mosaic virus ,C9WKC6,Soybean mosaic virus	56.3921	scrambled
A0A0A0Y4Z9,Canna yellow streak virus ,A0A679B1M4,Plum pox virus	-65.6339	scrambled
A0A4D6T7K4,Tobacco etch virus ,Q6WN47,Zucchini yellow mosaic virus	2.88513	scrambled
A0A8G1LUD6,Ugandan cassava brown streak virus ,A0A1V0JFI9,Potato virus Y	75.8819	scrambled
A0A3Q8VLH1,Sugarcane mosaic virus ,C9WKB4,Soybean mosaic virus	-49.9393	scrambled
D0VYB8,Barley yellow mosaic virus ,A0A0B4VMV8,Japanese yam mosaic virus	128.246	scrambled
D4Q9P1,Sweet potato feathery mottle virus ,A0A8G1LTZ8,Ugandan cassava brown streak virus	-31.7619	scrambled
A0P8N4,Turnip mosaic virus (strain Japanese) ,F2YI28,Watermelon mosaic virus	-44.4795	scrambled
A0A7S5WMT4,Watermelon mosaic virus ,M4ZS84,Turnip mosaic virus (strain Japanese)	-74.7441	scrambled
F5A3N8,Tobacco vein banding mosaic virus ,C7S7E1,Pepper mottle virus	-55.7012	scrambled
A0A224A2M7,Turnip mosaic virus (strain Japanese) ,B2Y6H0,Algerian watermelon mosaic virus	-81.2255	scrambled
A0A6M2YZJ4,Onion yellow dwarf virus ,A0A1X9FS97,Sugarcane mosaic virus	-30.3791	scrambled
A0A097BVT5,Bean common mosaic virus ,A0A162CGH8,Sweet potato feathery mottle virus	-30.6792	scrambled
A0A223ZRK3,Turnip mosaic virus (strain Japanese) ,Q6WE89,Soybean mosaic virus	-37.5543	scrambled
A0A165RAJ8,Watermelon mosaic virus ,W8R7M1,Peanut mottle virus	-68.4008	scrambled
Q689T2,Turnip mosaic virus (strain Japanese) ,A0A0Y0SS16,Papaya leaf distortion mosaic virus	-79.1845	scrambled
A0A0U1YKR8,Sorghum mosaic virus ,A0A0D3RLT0,Sweet potato virus C	-47.2177	scrambled
A0A7D7F0V6,Grapevine-associated poty-like virus 1 ,G4V504,Tomato mild mottle virus	97.8476	scrambled
A0A1B0THH7,Potato virus Y ,A0A1X9FS84,Sugarcane mosaic virus	-45.536	scrambled
A0A6G6CIC5,Zucchini yellow mosaic virus ,A0A224A4K3,Turnip mosaic virus (strain Japanese)	-32.8898	scrambled
B1PM22,Papaya ringspot virus (strain W) ,A0A2R4STX4,Bean common mosaic virus	31.1784	scrambled
A0A5B8HPM4,Plum pox virus ,Q7T4I9,Turnip mosaic virus (strain Japanese)	-102.955	scrambled
A0A0H5AJR0,East Asian Passiflora virus ,Q9WID3,Chilli veinal mottle virus	-44.3931	scrambled
A0A8G1GLS5,Pea seed-borne mosaic virus ,A0A0A7CCY0,Lettuce mosaic virus	-58.9292	scrambled
A0A7U3M6B1,Moroccan watermelon mosaic virus ,M9PQ66,Leek yellow stripe virus	-63.5378	scrambled
A0A809W2H8,Turnip mosaic virus (strain Japanese) ,A0A068BHT7,Bean common mosaic virus	-44.9762	scrambled
Q7TDU0,Turnip mosaic virus (strain Japanese) ,A0A2P1NSP8,Potato virus Y	-20.7294	scrambled
L7XE68,Turnip mosaic virus (strain Japanese) ,A0A6M2YYR6,Onion yellow dwarf virus	-51.2543	scrambled
A0A809W2A5,Turnip mosaic virus (strain Japanese) ,A0A410NSC9,Zucchini yellow mosaic virus	-0.180776	scrambled
A0A5Q0LQC5,Sweet potato feathery mottle virus ,C9WKB0,Soybean mosaic virus	-62.5083	scrambled
A8QWY6,Tobacco vein banding mosaic virus ,A0A1W5YSJ0,Turnip mosaic virus (strain Japanese)	-77.166	scrambled
A0A059VIR2,Sugarcane mosaic virus ,E1U281,Sweet potato feathery mottle virus	-14.4248	scrambled
M4ZRU9,Turnip mosaic virus (strain Japanese) ,A0A678PAK5,Sugarcane streak mosaic virus	133.274	scrambled
A0A386QWS5,Bean common mosaic virus ,A0A650FQ97,Zucchini tigre mosaic virus	11.9409	scrambled
A0A650AQN0,Potato virus Y ,A0A165CWN0,Johnsongrass mosaic virus	4.66648	scrambled
A0A6M2YZ96,Leek yellow stripe virus ,A0A223ZQA8,Turnip mosaic virus (strain Japanese)	-35.3342	scrambled
A0A6M2YZ95,Leek yellow stripe virus ,Q0EDC4,Turnip mosaic virus (strain Japanese)	-51.6429	scrambled
A0A6B7FFN8,Wheat yellow mosaic virus ,A0A6M2RI53,Sweet potato virus C	121.817	scrambled
A0A4Y5RTX4,Potato virus Y ,A0A240F8S6,Zucchini yellow mosaic virus	-25.9275	scrambled
A0A142IX46,Bean yellow mosaic virus ,A0P8P4,Turnip mosaic virus (strain Japanese)	110.698	scrambled
Q6I7R6,Turnip mosaic virus (strain Japanese) ,B5BSW1,Barley yellow mosaic virus	37.5951	scrambled
A1DU46,Zucchini yellow mosaic virus ,A0A5P1KKI2,Potato virus Y	-26.6416	scrambled
A0A1X9RIP2,Watermelon mosaic virus ,C1KAE5,Soybean mosaic virus	-363.988	scrambled
A5Z1T3,Plum pox virus ,A0A6S4Q8H8,Rose yellow mosaic virus	16.3486	scrambled
A0A0E4AZF7,Wheat yellow mosaic virus ,M4ZS81,Turnip mosaic virus (strain Japanese)	99.0726	scrambled
A0A8A5TKN8,Soybean mosaic virus ,F8TI90,Potato virus Y	-10.631	scrambled
A0A2H4X337,Turnip mosaic virus (strain Japanese) ,A0A2R3BZA7,Potato virus V	45.2411	scrambled
A0A7S8F1X7,Potato virus A ,A0A5Q0LQJ8,Sweet potato virus G	-59.9425	scrambled
A0A8A5T967,Soybean mosaic virus ,Q6L6G3,Turnip mosaic virus (strain Japanese)	97.2816	scrambled
A0A023Y9B4,Hardenbergia mosaic virus ,A0A6G8QJC5,Watermelon mosaic virus	-222.789	scrambled
A0A385LT53,Sweet potato virus C ,V5RQW9,Leek yellow stripe virus	18.169	scrambled
A0A1W5YPG0,Potato virus Y ,A0A5B8HM64,Plum pox virus	-48.5212	scrambled
A0A1X9FRK4,Sugarcane mosaic virus ,M1GNJ6,Papaya ringspot virus P	157.591	scrambled
E1U268,Sweet potato feathery mottle virus ,A6P4M8,Turnip mosaic virus (strain Japanese)	117.986	scrambled
A0A223ZQF8,Turnip mosaic virus (strain Japanese) ,A0A2P1DNN0,Cassava brown streak virus	-87.758	scrambled
A0A1W5YPI5,Potato virus Y ,S4WUS4,Soybean mosaic virus	0.285599	scrambled
A0A8K1TMT1,Pea seed-borne mosaic virus ,A0A0S3XGA5,Plum pox virus	-77.6537	scrambled
G4WWA9,Cucumber vein yellowing virus ,A0A067XIU3,Pennisetum mosaic virus	44.5378	scrambled
A0A2H4HTK4,Dasheen mosaic virus ,A0A165R9S1,Watermelon mosaic virus	-107.928	scrambled
F8TI79,Potato virus Y ,A0A223ZRK3,Turnip mosaic virus (strain Japanese)	-46.2673	scrambled
A0A220QKG7,Papaya ringspot virus (strain W) ,A0A1S7D819,Clover yellow vein virus	30.5362	scrambled
A0A1X9FS97,Sugarcane mosaic virus ,A0A224A422,Turnip mosaic virus (strain Japanese)	-27.198	scrambled
A0A224A3X1,Turnip mosaic virus (strain Japanese) ,F8TI83,Potato virus Y	-41.8945	scrambled
Q7T4I8,Turnip mosaic virus (strain Japanese) ,A0A0D4CF39,East Asian Passiflora virus	-30.6559	scrambled
A0A6B7HCS4,Potato virus Y ,A0A7G3W8M6,Polianthes potyvirus B	-98.8919	scrambled
A0A1B1SK48,Soybean mosaic virus ,A0A224A202,Turnip mosaic virus (strain Japanese)	-73.2538	scrambled
A0A165RB53,Watermelon mosaic virus ,A0A2H4V8Y9,Ugandan cassava brown streak virus	-9.39567	scrambled
A0A165CWN0,Johnsongrass mosaic virus ,A0A224A3H5,Turnip mosaic virus (strain Japanese)	-93.4802	scrambled
A0A8A5NZ53,Turnip mosaic virus (strain Japanese) ,A0A5J6BDG4,Potato virus Y	-2.80067	scrambled
A0A6M2YZJ1,Onion yellow dwarf virus ,A0A0H4D2Q9,Soybean mosaic virus	-40.1778	scrambled
A0A809W2I4,Turnip mosaic virus (strain Japanese) ,A0A1D8BM69,Potato virus Y	-42.9524	scrambled
M5AC61,Turnip mosaic virus (strain Japanese) ,A0A140GI50,Broad-leafed dock virus A	65.2878	scrambled
Q6WN47,Zucchini yellow mosaic virus ,G5CBY6,Chilli ringspot virus	-70.289	scrambled
A0A1Q0XEW2,Potato virus Y strain NTN ,Q689Q1,Turnip mosaic virus (strain Japanese)	106.619	scrambled
A0A7D5TZM0,Plum pox virus ,A0A224A3W4,Turnip mosaic virus (strain Japanese)	-124.397	scrambled
C9WKB5,Soybean mosaic virus ,A0A8G1GLP5,Cassava brown streak virus	-37.8676	scrambled
M4ZS35,Turnip mosaic virus (strain Japanese) ,V5RPD3,Leek yellow stripe virus	-13.4608	scrambled
A0A220QKH6,Papaya ringspot virus (strain W) ,A0A3Q8VL68,Sugarcane mosaic virus	23.3704	scrambled
M4ZS17,Turnip mosaic virus (strain Japanese) ,K4HGY7,Potato virus Y	113.665	scrambled
I7CPU1,Tobacco vein banding mosaic virus ,M9PQ66,Leek yellow stripe virus	-33.811	scrambled
E6Y7B5,Wheat yellow mosaic virus ,C9DRL2,Canna yellow streak virus	106.637	scrambled
G4XN17,Soybean mosaic virus ,A0A223ZQI5,Turnip mosaic virus (strain Japanese)	-68.95	scrambled
F8TI48,Potato virus Y ,A0A482N9V0,Cucumber vein yellowing virus	3.66409	scrambled
A0A6M2YZK3,Onion yellow dwarf virus ,G0YWB2,Plum pox virus	-6.80086	scrambled
A0A6M2YYK4,Leek yellow stripe virus ,A0A1X9ZMU3,Turnip mosaic virus (strain Japanese)	-45.2356	scrambled
A0A2R4PAM2,Sugarcane mosaic virus ,A0A2I6J673,Potato virus Y	4.78285	scrambled
A0A2H4V8Z8,Cassava brown streak virus ,C7C696,Ugandan cassava brown streak virus	-273.991	scrambled
A0A6B7FB91,Wheat yellow mosaic virus ,A0A223ZQQ2,Turnip mosaic virus (strain Japanese)	105.097	scrambled
Q461P3,Bean common mosaic virus ,A0A6B7FBR2,Wheat yellow mosaic virus	109.08	scrambled
A0A077SQS6,Bean yellow mosaic virus ,A0A6M3TYT1,Paris virus 1	-93.5576	scrambled
A0A5Q0LQF9,Sweet potato virus G ,A0A1W5YPK1,Potato virus Y	-46.9759	scrambled
A0A2R4PAM6,Sugarcane mosaic virus ,A0A5Q0LQG6,Sweet potato latent virus	14.0139	scrambled
I7AVK1,Potato virus Y ,A0A224A285,Turnip mosaic virus (strain Japanese)	-27.2234	scrambled
A0A223ZQP2,Turnip mosaic virus (strain Japanese) ,A0A5B8H2C4,Plum pox virus	-53.2545	scrambled
A0A679AYY5,Plum pox virus ,A0A2D1CK94,Sweet potato virus C	-60.4445	scrambled
Q5TLB3,Turnip mosaic virus (isolate UK1) ,A0A2H4V8Y4,Ugandan cassava brown streak virus	-116.616	scrambled
A0A8E8ASR6,Beet mosaic virus ,A0A076JFG3,Bean common mosaic virus	-3.0882	scrambled
Q18PE3,Onion yellow dwarf virus ,M4ZQU7,Turnip mosaic virus (strain Japanese)	-39.0475	scrambled
A0A5P1KKE8,Potato virus Y ,A0A386QWM4,Bean common mosaic necrosis virus	6.6665	scrambled
A0A679AWU3,Plum pox virus ,M4ZSK2,Turnip mosaic virus (strain Japanese)	-108.325	scrambled
A0A2Z2L6C8,Barley yellow mosaic virus ,A0A077SN12,Bean yellow mosaic virus	88.3042	scrambled
A0A1X9FWP7,Sugarcane mosaic virus ,A0A8F8N5X8,Ugandan cassava brown streak virus	53.9429	scrambled
A0A3S5XD38,Bean common mosaic necrosis virus ,Q7T4I4,Turnip mosaic virus (strain Japanese)	-35.9899	scrambled
F8TI61,Potato virus Y ,A0A8K1EQB6,Polygonatum kingianum virus 6	-89.3044	scrambled
O56075,Peanut mottle virus (strain M) ,Q01901,Papaya ringspot virus (strain P / mutant HA)	5.26547	scrambled
A0A0U1YIB5,Sorghum mosaic virus ,I2CMC9,Sweet potato virus G	-32.1656	scrambled
Q689Q2,Turnip mosaic virus (strain Japanese) ,A0A2Z2L5W0,Barley yellow mosaic virus	37.2237	scrambled
A0A142I0U4,Sugarcane mosaic virus ,A0A6M2RIN5,Sweet potato virus G	17.2705	scrambled
Q5TLC8,Turnip mosaic virus (isolate UK1) ,A0A1U9WZ55,Wheat streak mosaic virus	134.937	scrambled
A0A1W5YPD1,Potato virus Y ,A0A3Q8VJV5,Sugarcane mosaic virus	-49.5015	scrambled
A0A1W5YSN2,Turnip mosaic virus (strain Japanese) ,A0A6M2YZE9,Onion yellow dwarf virus	-53.4796	scrambled
A0A386QWL9,Bean common mosaic necrosis virus ,A0A679AZ84,Plum pox virus	-85.9162	scrambled
A0A482LXM3,Bean common mosaic necrosis virus ,A0P8M8,Turnip mosaic virus (strain Japanese)	108.307	scrambled
A0P8L1,Turnip mosaic virus (strain Japanese) ,A0A5Q0LQE9,Sweet potato virus C	-56.3378	scrambled
S4X049,Soybean mosaic virus ,B0AZL4,Chilli veinal mottle virus	-100.325	scrambled
I2CZS6,Plum pox virus ,K4PM41,Blue squill virus A	-49.4284	scrambled
Q68VH7,Barley mild mosaic virus ,A0A0A7CBZ5,Lettuce mosaic virus	144.403	scrambled
F8TI41,Potato virus Y ,B4YQS4,Watermelon mosaic virus	11.1053	scrambled
A0A0N9ZPX2,Ugandan cassava brown streak virus ,A0A5P1KKH9,Potato virus Y	105.276	scrambled
A0A3S8X843,Sugarcane mosaic virus ,F5A3N8,Tobacco vein banding mosaic virus	-59.6735	scrambled
A0A2H4V8D2,Paris mosaic necrosis virus ,A0A7D0S751,Sugarcane mosaic virus	-82.5973	scrambled
A0A0A7CC02,Lettuce mosaic virus ,A0A1X9FS92,Sugarcane mosaic virus	-71.7341	scrambled
A0A678UIJ2,Bean common mosaic virus ,A0A0N9R7G9,Potato virus Y	-12.2812	scrambled
A0A220IS74,Potato virus Y ,Q689R0,Turnip mosaic virus (strain Japanese)	127.203	scrambled
C7S7E8,Pepper mottle virus ,A0A6M2YZ70,Leek yellow stripe virus	-33.6325	scrambled
A0A7D3QEA4,Cucurbita moschata potyvirus ,F5A8A7,Papaya ringspot virus P	3.85192	scrambled
C9WKB7,Soybean mosaic virus ,A0A240G1B4,Chinese yam necrotic mosaic virus	-88.9328	scrambled
Q99353,Soybean mosaic virus ,A0A223ZQF8,Turnip mosaic virus (strain Japanese)	-70.0446	scrambled
A0A7H5KCL9,Clover yellow vein virus ,D5MPI0,Sweet potato feathery mottle virus	11.6799	scrambled
C9WKC0,Soybean mosaic virus ,M5ACB5,Turnip mosaic virus (strain Japanese)	-63.0864	scrambled
A0A831EM99,Plum pox virus ,A0A7D7FDS5,Chilli veinal mottle virus	-130.512	scrambled
A0A5P1IQ08,Papaya ringspot virus ,A0A5P1KKI5,Potato virus Y	1.81564	scrambled
A0A2H4ZAX4,Papaya leaf distortion mosaic virus ,A0A6M2YZ51,Leek yellow stripe virus	4.72811	scrambled
A0A679B1L3,Plum pox virus ,A0A224A3X1,Turnip mosaic virus (strain Japanese)	-84.0654	scrambled
A0A809W2G8,Turnip mosaic virus (strain Japanese) ,A0A0H4D4R5,Soybean mosaic virus	-31.3741	scrambled
A0A858HQR8,Potyviridae sp. ,A0A348FKE5,Turnip mosaic virus (strain Japanese)	-35.9576	scrambled
A0A166EG72,Banana bract mosaic virus ,A0A0K1LYF0,Lettuce Italian necrotic virus	-3.42933	scrambled
B5TBC8,Soybean mosaic virus ,A0A286R0S3,Pennisetum mosaic virus	-111.554	scrambled
A0A6B7LIR8,Sweet potato feathery mottle virus ,A0A2R4STU2,Bean common mosaic virus	-26.5706	scrambled
A0A5P1KKH9,Potato virus Y ,Q0EDB4,Turnip mosaic virus (strain Japanese)	-28.2242	scrambled
A0A2Z1SVG3,Ugandan cassava brown streak virus ,A0A7D6F1L5,Potato virus Y	67.4363	scrambled
A0A1Z2WQY7,Cucurbit vein banding virus ,A0A5Q0LSM4,Sweet potato virus G	-30.1474	scrambled
A0A6M6RFK0,Lygodium japonicum potyvirus ,A0A2S1VVM3,Plum pox virus	-7.55778	scrambled
A0A0D4D6E5,Turnip mosaic virus (strain Japanese) ,A0A3G5BB10,Sweet potato virus C	-41.3073	scrambled
A0A1B2YLP1,Narcissus yellow stripe virus ,A0A678PD01,Sugarcane streak mosaic virus	128.196	scrambled
A0A165R9Q4,Watermelon mosaic virus ,A0P8L0,Turnip mosaic virus (strain Japanese)	81.7947	scrambled
Q0EDD9,Turnip mosaic virus (strain Japanese) ,C9WIH9,Soybean mosaic virus	-36.1548	scrambled
A0A385LT59,Sweet potato virus C ,A0A0K0PIR4,Sugarcane mosaic virus	-69.4182	scrambled
E1U286,Sweet potato feathery mottle virus ,A0A7T1BYL3,Basella rugose mosaic virus	-78.3701	scrambled
A0A220IS72,Potato virus Y ,A0A8G1GMC5,Cassava brown streak virus	10.0614	scrambled
A0A224A4E2,Turnip mosaic virus (strain Japanese) ,A0A3Q8VJ83,Sugarcane mosaic virus	-61.6961	scrambled
A0A7D7ATT9,Potato virus Y ,A0A515VFI5,Triticum mosaic virus	38.5855	scrambled
A0A8D5WDT9,Endive yellows virus ,A0A6M2YZ18,Onion yellow dwarf virus	-84.3233	scrambled
A0A2D1CK59,Sweet potato feathery mottle virus ,A0A6M2YYU3,Leek yellow stripe virus	2.46525	scrambled
A0A8E4IFR9,Sugarcane mosaic virus ,A0A6M2YZ10,Onion yellow dwarf virus	-4.99502	scrambled
A0A2Z6IE03,Watermelon mosaic virus ,A0A4D5XKJ6,Wild potato mosaic virus	-8.70212	scrambled
A0A6M2YYT4,Leek yellow stripe virus ,T2D284,Bean yellow mosaic virus	-45.1748	scrambled
A0A0K0PIK3,Sugarcane mosaic virus ,A0A2Z6EAG1,Narcissus yellow stripe virus	-46.4253	scrambled
A0A224A3S8,Turnip mosaic virus (strain Japanese) ,V9PCM8,Zucchini tigre mosaic virus	-17.6374	scrambled
A0A8G1LTX3,Beet mosaic virus ,A0A679AWT2,Plum pox virus	-58.4706	scrambled
A0A1B1RUZ8,Plum pox virus ,K4HCF9,Donkey orchid virus A	-135.708	scrambled
A0A5P1KKG6,Potato virus Y ,A0A7S5RPQ6,Polygonatum kingianum virus 2	-40.6632	scrambled
A0A0D3RLT0,Sweet potato virus C ,A0A8F2FBV6,Pepper yellow mosaic virus	-28.9929	scrambled
A0A223ZQS1,Turnip mosaic virus (strain Japanese) ,K4P9A6,Ornithogalum mosaic virus	-44.9077	scrambled
A0A3S6Q2J7,Papaya ringspot virus ,A0A173GTP8,Pecan mosaic-associated virus	-6.87402	scrambled
G9IZP9,Tobacco etch virus ,Q6L6F6,Turnip mosaic virus (strain Japanese)	80.4473	scrambled
Q689Q9,Turnip mosaic virus (strain Japanese) ,Q1XFM7,Potato virus Y strain Wilga 156	-28.8565	scrambled
I3RGU0,Zucchini yellow mosaic virus ,G8EMS2,Potato virus Y	-13.6067	scrambled
A0A1W5YPK4,Potato virus Y ,O10243,Clover yellow vein virus	120.967	scrambled
I2CMD1,Sweet potato virus 2 ,X5HXU9,Wheat yellow mosaic virus	16.2508	scrambled
A0A2S1VVJ8,Plum pox virus ,A0A224A3J3,Turnip mosaic virus (strain Japanese)	-102.758	scrambled
A0A0B4VLL9,Japanese yam mosaic virus ,A0A0U1YL83,Sorghum mosaic virus	-100.677	scrambled
V9PCJ1,Zucchini tigre mosaic virus ,A0A6M2YZK4,Leek yellow stripe virus	-45.5199	scrambled
A0A858NCJ8,Sweet potato virus 2 ,A0A679B1P1,Plum pox virus	-64.4503	scrambled
B5B037,Papaya ringspot virus ,G1E6L0,Potato virus Y	-28.5629	scrambled
A0A8G1LTY9,Cassava brown streak virus ,E1U7K9,Sweet potato feathery mottle virus	65.0583	scrambled
Q4ZHU5,Potato virus Y ,A0A5B8H2E1,Plum pox virus	-47.799	scrambled
A0A679B0L0,Plum pox virus ,A0A8E4LAB2,Bean common mosaic necrosis virus	-85.7845	scrambled
E1U7L2,Sweet potato feathery mottle virus ,C7S7F2,Pepper mottle virus	-50.3787	scrambled
I7AI77,Potato virus Y ,I3RGU5,Zucchini yellow mosaic virus	11.4559	scrambled
A0A678P4A0,Sugarcane streak mosaic virus ,A0A224A202,Turnip mosaic virus (strain Japanese)	59.5966	scrambled
A0A0S1TLE4,Potato virus V ,A0A6G8QIT1,Watermelon mosaic virus	29.9729	scrambled
A0A0D6A0U8,Turnip mosaic virus (strain Japanese) ,A0A6M2YYH2,Leek yellow stripe virus	-22.0545	scrambled
A0A5Q0LSL4,Sweet potato virus G ,A0A6M2YYX0,Leek yellow stripe virus	2.84782	scrambled
A0A2Z2L5V4,Barley mild mosaic virus ,A0A6M2YZE6,Onion yellow dwarf virus	63.4949	scrambled
A0A5Q0LPS0,Sweet potato latent virus ,A0P8L4,Turnip mosaic virus (strain Japanese)	52.9068	scrambled
A0A6M8PXL1,Brassica caulorapa potyvirus ,A0A8G1LU19,Ugandan cassava brown streak virus	-16.6613	scrambled
A0A165F648,Sweet potato virus 2 ,A0A0H4DAR6,Soybean mosaic virus	-87.6301	scrambled
M5ACA3,Turnip mosaic virus (strain Japanese) ,A0A679B1Q1,Plum pox virus	-48.3213	scrambled
I7ARN6,Potato virus Y ,A0A678U857,Bean common mosaic virus	-13.6736	scrambled
A0A224A351,Turnip mosaic virus (strain Japanese) ,A0A2Z5U3H3,Plum pox potyvirus (strain D)	-45.728	scrambled
Q0EDF9,Turnip mosaic virus (strain Japanese) ,A0A6G8QIS1,Watermelon mosaic virus	-48.5587	scrambled
Q7T4J2,Turnip mosaic virus (strain Japanese) ,A5Z1T6,Plum pox virus	-36.3224	scrambled
A0A6B7FAJ8,Wheat yellow mosaic virus ,A0A165RA10,Watermelon mosaic virus	82.9143	scrambled
Q3LWV6,Potato virus Y ,A0A4Y5SPT6,Zucchini shoestring virus	-72.643	scrambled
D6RRC2,Turnip mosaic virus (strain Japanese) ,D0FY85,Potato virus Y	-37.175	scrambled
A0A7S5YFZ5,Maize dwarf mosaic virus ,A0A0S3XH60,Plum pox virus	-47.8546	scrambled
A0A678U857,Bean common mosaic virus ,A0A5B8HPM2,Plum pox virus	-47.7473	scrambled
A0A1W5YP76,Bean common mosaic necrosis virus ,A0A224A3M3,Turnip mosaic virus (strain Japanese)	-39.9328	scrambled
C9WKC7,Soybean mosaic virus ,A6P4P5,Turnip mosaic virus (strain Japanese)	97.2816	scrambled
A6P4N2,Turnip mosaic virus (strain Japanese) ,Q18PE2,Onion yellow dwarf virus	-36.0634	scrambled
A0A6B7FAL8,Wheat yellow mosaic virus ,A0A8G1LUE2,Cassava brown streak virus	69.1139	scrambled
A0A7G3W8M2,Iris potyvirus B ,A0A1W5YPE4,Potato virus Y	48.3237	scrambled
A0A2U7SU55,Bean common mosaic necrosis virus ,C7BWW6,Plum pox virus strain Marcus	-55.4066	scrambled
F5A3P0,Tobacco vein banding mosaic virus ,Q912R2,Dasheen mosaic virus	-82.3504	scrambled
Q912R2,Dasheen mosaic virus ,A0A2Z6EAG1,Narcissus yellow stripe virus	11.1954	scrambled
C0JLX2,Wheat streak mosaic virus ,C7S7F1,Pepper mottle virus	116.247	scrambled
A0A224A3Z5,Turnip mosaic virus (strain Japanese) ,A0A0D5CWV8,Artichoke latent virus	64.4548	scrambled
Q98810,Yam mosaic virus ,M4ZRT4,Turnip mosaic virus (strain Japanese)	-81.2963	scrambled
A0A2P1NSQ1,Potato virus Y ,A0A165RB22,Watermelon mosaic virus	-2.99842	scrambled
E9REJ2,Potato virus Y ,A0A6M2YZ00,Onion yellow dwarf virus	-6.7557	scrambled
M4ZRD2,Turnip mosaic virus (strain Japanese) ,K4HVS6,Papaya ringspot virus P	-38.1976	scrambled
A0A1P8NZ12,Turnip mosaic virus (strain Japanese) ,A0A2Z4HIS0,Potato virus Y	-35.093	scrambled
A0A385JGC2,Cowpea aphid-borne mosaic virus ,A0A6B7M026,Peanut mottle virus	-23.5385	scrambled
A0A097BVS3,Bean common mosaic virus ,A0A348FKE8,Turnip mosaic virus (strain Japanese)	-78.0691	scrambled
A0A165RB53,Watermelon mosaic virus ,A0A1W5YPC9,Potato virus Y	-13.5207	scrambled
C9WIH9,Soybean mosaic virus ,B6E9S7,Potato virus Y	-9.10499	scrambled
K4HGY6,Potato virus Y ,A6P4M6,Turnip mosaic virus (strain Japanese)	113.496	scrambled
C7S7E4,Pepper mottle virus ,A0A2S1VVI7,Plum pox virus	-28.6619	scrambled
A0A1W5YPG5,Potato virus Y ,A0A1W5T6Y5,Lettuce Italian necrotic virus	-39.5984	scrambled
A0A077SP16,Bean yellow mosaic virus ,A0A0U4DJS8,Zantedeschia mild mosaic virus	-4.07175	scrambled
A0A7S5RM43,Polygonatum kingianum virus 3 ,A0A220QKH3,Papaya ringspot virus (strain W)	-35.3113	scrambled
A0A678TRA4,Ornithogalum mosaic virus ,A0A7T0PNH0,Maize dwarf mosaic virus	-89.5927	scrambled
A0A240G1B4,Chinese yam necrotic mosaic virus ,I3RGV0,Zucchini yellow mosaic virus	139.969	scrambled
A0A679B1G6,Plum pox virus ,A0A0U2ZRE0,Johnsongrass mosaic virus	-57.9326	scrambled
A0A5B8H341,Plum pox virus ,E3UF98,Lily mottle virus	-104.991	scrambled
A0A068BEH0,Bean common mosaic virus ,A0A0S3X9E6,Plum pox virus	-7.12796	scrambled
A0A650AQR8,Potato virus Y ,Q0EDE3,Turnip mosaic virus (strain Japanese)	-27.4563	scrambled
A9EEY5,Zucchini yellow mosaic virus ,A0A220QS29,Wild melon vein banding virus	-12.9077	scrambled
A0A142I0U9,Sugarcane mosaic virus ,A0A1S6PCT7,Sunflower ring blotch virus	-65.5817	scrambled
A0A2Z1SVI7,Ugandan cassava brown streak virus ,M4ZS41,Turnip mosaic virus (strain Japanese)	-86.2938	scrambled
A0A2D1P871,Cardamom mosaic virus ,A0A6H2MW51,Carrot thin leaf virus	94.2706	scrambled
A0A679B1S9,Plum pox virus ,C6ZG54,Turnip mosaic virus (strain Japanese)	-102.955	scrambled
A0A8E7FXH6,Colombian datura virus ,A0A023Y9I8,Hardenbergia mosaic virus	-34.8839	scrambled
A0A8E3X441,Apium virus Y ,A0A5P1KKI8,Potato virus Y	-3.5942	scrambled
A0A830QW43,Plum pox virus ,A0A8F8QQI5,Potato virus A	-101.504	scrambled
A0A5B8HNI1,Plum pox virus ,A0A2P0ZW38,Papaya ringspot virus	-72.1656	scrambled
A6P4P5,Turnip mosaic virus (strain Japanese) ,A0A1W5YPK1,Potato virus Y	-10.0648	scrambled
A0A7S8IS96,Potato virus A ,A0A679AZP8,Plum pox virus	-63.2654	scrambled
A0A224A2Q7,Turnip mosaic virus (strain Japanese) ,A0A0D3RLJ2,Sweet potato feathery mottle virus	-62.3985	scrambled
A0A192GRD5,Yam mild mosaic virus ,A6XMW4,Peace lily mosaic virus	-54.3694	scrambled
A0A2H4SWP4,Plum pox virus ,L7XE68,Turnip mosaic virus (strain Japanese)	-108.9	scrambled
A0A2H4X346,Turnip mosaic virus (strain Japanese) ,A0A7D6IP47,Shallot yellow stripe virus	-21.6556	scrambled
A0A6M2YYH5,Leek yellow stripe virus ,M4ZRX4,Turnip mosaic virus (strain Japanese)	-50.0569	scrambled
A0A7D6WQ59,Potato virus Y ,E1U7L1,Sweet potato feathery mottle virus	-52.6759	scrambled
A0A223ZRW9,Turnip mosaic virus (strain Japanese) ,A0A0H4D8Q2,Soybean mosaic virus	-37.5543	scrambled
A0A2C9DX25,Barley yellow mosaic virus ,A0A3S7SX41,Phellodendron yellow ringspot associated virus	132.554	scrambled
A0A5B8H2F0,Plum pox virus ,F8TI78,Potato virus Y	-107.489	scrambled
A0A8E4L6K0,Bean common mosaic virus ,A0A5Q0LPT3,Sweet potato virus C	-58.7323	scrambled
A0A678NQC7,Sugarcane streak mosaic virus ,A0A1W5YPF2,Potato virus Y	85.73	scrambled
Q689R2,Turnip mosaic virus (strain Japanese) ,A0A5Q0LQ54,Sweet potato latent virus	-140.598	scrambled
A0A830QT12,Plum pox virus ,M4ZSK7,Turnip mosaic virus (strain Japanese)	-106.606	scrambled
A0A385LT55,Sweet potato feathery mottle virus ,A0A809W193,Turnip mosaic virus (strain Japanese)	-80.8264	scrambled
A0A224A3N7,Turnip mosaic virus (strain Japanese) ,A0A240F8S7,Zucchini yellow mosaic virus	-0.0402349	scrambled
Q2MHN5,Zucchini yellow mosaic virus ,A0P8L9,Turnip mosaic virus (strain Japanese)	100.704	scrambled
M5ACA3,Turnip mosaic virus (strain Japanese) ,A0A1W5YPC1,Potato virus Y	1.80205	scrambled
Q01901,Papaya ringspot virus (strain P / mutant HA) ,A0A4P2S5L2,Sugarcane mosaic virus	-3.80939	scrambled
B2REG2,Shallot yellow stripe virus ,E7EAV3,Turnip mosaic virus (strain Japanese)	17.806	scrambled
A0A8G1LUH3,Ugandan cassava brown streak virus ,A0A5B8H2E1,Plum pox virus	51.8907	scrambled
A0A6B7FBT0,Wheat yellow mosaic virus ,A0A5Q0LSB3,Sweet potato virus G	73.5245	scrambled
A0A0D3RLT7,Sweet potato latent virus ,Q01500,Pepper mottle virus (isolate California)	-116.65	scrambled
A0A1W5YPE3,Potato virus Y ,Q6L6F4,Turnip mosaic virus (strain Japanese)	118.638	scrambled
A0A7D5U8T3,Plum pox virus ,A0A1V0JFJ4,Potato virus Y	-106.456	scrambled
Q3LE80,Shallot yellow stripe virus ,A0A7G3W8M6,Polianthes potyvirus B	2.67203	scrambled
Q6L6F4,Turnip mosaic virus (strain Japanese) ,A0A8G1GLU7,Ugandan cassava brown streak virus	-101.184	scrambled
A0A2Z2L0E8,Barley yellow mosaic virus ,Q5TLC4,Turnip mosaic virus (isolate UK1)	96.685	scrambled
A0A0H5AH72,East Asian Passiflora virus ,A0A2S1VVM0,Plum pox virus	-22.9674	scrambled
X5ICX9,Wheat yellow mosaic virus ,A0A809W294,Turnip mosaic virus (strain Japanese)	116.202	scrambled
A0A1W5YPD3,Potato virus Y ,P17766,Plum pox potyvirus (isolate NAT)	-27.2759	scrambled
A0A1Y0SVQ0,Turnip mosaic virus (strain Japanese) ,C5G6E4,Plum pox virus	-54.5343	scrambled
A0A3Q8VLN4,Sugarcane mosaic virus ,M4ZRT2,Turnip mosaic virus (strain Japanese)	-37.2306	scrambled
A0A2S1VVK1,Plum pox virus ,A0A3S6Q2C9,Papaya ringspot virus	89.2701	scrambled
A0A678T7R5,Ornithogalum virus 3 ,A0A077SQR2,Bean yellow mosaic virus	-81.697	scrambled
A0A679B1H8,Plum pox virus ,P89208,Sorghum mosaic virus	-106.391	scrambled
A0A4Y5UC53,Narcissus latent virus ,T2D277,Bean yellow mosaic virus	99.5167	scrambled
A0A6M2YZ70,Leek yellow stripe virus ,A0A499R3N8,Zucchini yellow mosaic virus	6.68295	scrambled
A0A8G1GLT9,Ugandan cassava brown streak virus ,A0A223ZQN1,Turnip mosaic virus (strain Japanese)	-57.2932	scrambled
A0A5Q0LRZ9,Sweet potato virus G ,A0A6M2YZ03,Onion yellow dwarf virus	-73.7334	scrambled
A0A809W078,Turnip mosaic virus (strain Japanese) ,A0A1W5YPC6,Potato virus Y	-32.6796	scrambled
A6P4P8,Turnip mosaic virus (strain Japanese) ,D5MPI0,Sweet potato feathery mottle virus	-76.811	scrambled
A0A0N9HET8,Soybean mosaic virus ,A0A5P1KKG8,Potato virus Y	-6.05317	scrambled
A0A6M2YYR8,Leek yellow stripe virus ,K9L193,Soybean mosaic virus	-28.4261	scrambled
Q7T4J6,Turnip mosaic virus (strain Japanese) ,A0A650AQL8,Potato virus Y	1.80205	scrambled
M4ZRB7,Turnip mosaic virus (strain Japanese) ,A0A5Q0LQG6,Sweet potato latent virus	-138.536	scrambled
A7Y4A2,Cocksfoot streak virus ,A0A0M4MWE5,Plum pox virus	-18.6948	scrambled
A0A515VFL4,Wheat streak mosaic virus ,A0A830QW49,Plum pox virus	107.002	scrambled
A0A5Q0LQ05,Sweet potato virus G ,M4ZRA4,Turnip mosaic virus (strain Japanese)	-62.991	scrambled
A6P4M1,Turnip mosaic virus (strain Japanese) ,A0A0D3RLJ2,Sweet potato feathery mottle virus	-59.9784	scrambled
C7BWW6,Plum pox virus strain Marcus ,A0A6M2YZD3,Leek yellow stripe virus	-106.552	scrambled
Q7T4I9,Turnip mosaic virus (strain Japanese) ,A0A7S8F1Z9,Potato virus A	-86.2287	scrambled
A0A023Y9I8,Hardenbergia mosaic virus ,C4N332,Sweet potato feathery mottle virus	-69.1716	scrambled
K7DW38,Potato virus Y ,Q85071,Peanut stripe virus	-0.576759	scrambled
A0A7G7Y7X7,Chinese yam necrotic mosaic virus ,A0A6B9L1T2,Potyvirus sp.	121.212	scrambled
A0A2H4SWQ2,Plum pox virus ,A0A0D6A0H4,Turnip mosaic virus (strain Japanese)	-108.988	scrambled
A0FK12,Potato virus Y strain NTN ,F8TI43,Potato virus Y	-309.17	scrambled
A0A6M2YYH2,Leek yellow stripe virus ,A0A165RB22,Watermelon mosaic virus	-8.34599	scrambled
Q3LE80,Shallot yellow stripe virus ,A0A809W0C0,Turnip mosaic virus (strain Japanese)	14.6249	scrambled
Q2PH48,Leek yellow stripe virus ,A0A6M3VY10,Potato virus Y	-59.4769	scrambled
A0A2R4STU2,Bean common mosaic virus ,A0A8A6NJ11,Passiflora edulis symptomless virus	-27.8412	scrambled
I3RGT8,Zucchini yellow mosaic virus ,A0A224A1Y1,Turnip mosaic virus (strain Japanese)	-26.8867	scrambled
A0A2R4PAM1,Sugarcane mosaic virus ,B4YQT3,Watermelon mosaic virus	-1.38765	scrambled
B1B3W8,Potato virus Y ,A0A6M2YYJ8,Onion yellow dwarf virus	-7.91159	scrambled
A0A679B1D3,Plum pox virus ,A0A809W2D2,Turnip mosaic virus (strain Japanese)	-102.955	scrambled
A0A7T1KN79,Potato virus Y ,A0A1L3THP9,Soybean mosaic virus	3.40831	scrambled
A0A3G5BB10,Sweet potato virus C ,A0A679AYZ4,Plum pox virus	-38.9303	scrambled
A0A1L3KNQ6,Zucchini yellow mosaic virus ,A0A3G2JT26,Papaya ringspot virus	6.99951	scrambled
M4QU61,Potato virus Y ,K0I258,Sugarcane streak mosaic virus	113.028	scrambled
L8E9H9,Plum pox virus strain Dideron ,A0A0M4MWE5,Plum pox virus	-338.593	scrambled
B4YQS9,Watermelon mosaic virus ,A0A076FED9,Dasheen mosaic virus	-128.226	scrambled
A0A0D6A0G1,Turnip mosaic virus (strain Japanese) ,A0A5Q0LS79,Sweet potato virus 2	-99.8559	scrambled
A0A809VYW9,Turnip mosaic virus (strain Japanese) ,A0A165KDP5,Plum pox virus	-54.0382	scrambled
A0A7S8ITM3,Potato virus A ,K4HBM4,Bean yellow mosaic virus	-71.435	scrambled
T1VXY0,Zucchini yellow mosaic virus ,A0A0H4D4S4,Soybean mosaic virus	-120.206	scrambled
I3RGU5,Zucchini yellow mosaic virus ,A0A830QW49,Plum pox virus	-1.51456	scrambled
A0A2U7SSP6,Bean common mosaic necrosis virus ,A0A0U1YIB3,Sorghum mosaic virus	-42.6089	scrambled
C7C697,Ugandan cassava brown streak virus ,A0A6M2YZD9,Onion yellow dwarf virus	61.2031	scrambled
B1B3X0,Potato virus Y ,A0A3S7XU09,Bean common mosaic necrosis virus	10.5916	scrambled
P89201,Sweet potato mild mottle virus (isolate Salazar) ,N0DQ76,Potato virus Y	60.4969	scrambled
K4HJR4,Potato virus Y ,A0A2U7SNA8,Bean common mosaic necrosis virus	-4.81557	scrambled
Q6L6H0,Turnip mosaic virus (strain Japanese) ,A0A679B052,Plum pox virus	-58.5316	scrambled
Q0EDC7,Turnip mosaic virus (strain Japanese) ,A0A679AVQ8,Plum pox virus	-46.4183	scrambled
P89876,Lettuce mosaic virus (strain E) ,Q91I87,Turnip mosaic virus (strain Japanese)	-72.6718	scrambled
A0A0H5AL74,East Asian Passiflora virus ,A0A678T7R8,Ornithogalum mosaic virus	-49.7324	scrambled
A0A5Q0LQ02,Sweet potato virus C ,A0A385J6S4,Zucchini yellow mosaic virus	-21.9973	scrambled
L8ECQ8,Plum pox virus strain Marcus ,A0A223ZQD8,Turnip mosaic virus (strain Japanese)	-104.338	scrambled
A0A1W5YP81,Potato virus Y ,A0A6M2YYU8,Onion yellow dwarf virus	-37.1688	scrambled
A0A8G1LV90,Ugandan cassava brown streak virus ,A0A165RAW1,Watermelon mosaic virus	54.8394	scrambled
A0A7D3V6E5,Ipomoea batatas potyvirus ,C7S7D9,Pepper mottle virus	-45.1138	scrambled
A0A385H8I5,Barley mild mosaic virus ,D8X084,Plum pox virus	129.367	scrambled
A0A809VZ95,Turnip mosaic virus (strain Japanese) ,A0A1W5YPH9,Potato virus Y	-39.3416	scrambled
E5RTR5,Plum pox virus ,B5BSW3,Barley yellow mosaic virus	-22.1259	scrambled
A0A223ZPT9,Turnip mosaic virus (strain Japanese) ,A0A410NSA6,Zucchini yellow mosaic virus	0.585422	scrambled
A0A650FQE5,Sugarcane mosaic virus ,A0A5P9KFC4,Cowpea aphid-borne mosaic virus	-46.585	scrambled
A6P4P0,Turnip mosaic virus (strain Japanese) ,A0A0P0A2M4,Ugandan cassava brown streak virus	-112.509	scrambled
A0A6C0NCV5,Papaya ringspot virus ,A0A6M2YYR7,Leek yellow stripe virus	9.60337	scrambled
A0A410NSK3,Zucchini yellow mosaic virus ,A0A679B1H1,Plum pox virus	-14.3889	scrambled
A6P4M0,Turnip mosaic virus (strain Japanese) ,A0A7S8F239,Potato virus A	-98.7033	scrambled
A0A678QS06,Sugarcane streak mosaic virus ,C7C698,Ugandan cassava brown streak virus	-13.2096	scrambled
A0A7T0PMG4,Maize dwarf mosaic virus ,A0A6M2YZK1,Onion yellow dwarf virus	-51.7276	scrambled
A0A218MJM8,Potato virus Y ,A0A6M2YYS1,Leek yellow stripe virus	-20.3956	scrambled
A0A679B0H5,Plum pox virus ,D5J730,Sunflower chlorotic mottle virus	-83.3895	scrambled
Q689S2,Turnip mosaic virus (strain Japanese) ,A0A2S1VVL5,Plum pox virus	-39.2759	scrambled
X5M4Y2,Cassava brown streak virus ,B4YQS3,Watermelon mosaic virus	92.0889	scrambled
E5KWJ0,Bean common mosaic necrosis virus ,A0A678UQW7,Bean common mosaic virus	-122.054	scrambled
A0A7S8F1Z2,Potato virus A ,A0A1B1VSD2,Turnip mosaic virus (strain Japanese)	-89.4485	scrambled
A0A224A3X7,Turnip mosaic virus (strain Japanese) ,A0A385LT02,Sweet potato feathery mottle virus	-62.0758	scrambled
A0A679B1C6,Plum pox virus ,A0A097BVR5,Bean common mosaic virus	-45.5636	scrambled
A0A6M8PU83,Lycopersicon esculentum potyvirus ,A0A1W5YP77,Bean common mosaic necrosis virus	10.0164	scrambled
A0A3S5XG80,Bean common mosaic necrosis virus ,N0DRR9,Potato virus Y	-15.8356	scrambled
G0YWB2,Plum pox virus ,Q7T4H8,Turnip mosaic virus (strain Japanese)	-82.2336	scrambled
Q5TLC8,Turnip mosaic virus (isolate UK1) ,A0A8F8N2X3,Ugandan cassava brown streak virus	-101.184	scrambled
Q85197,Potato virus A ,A0A1Y0SVQ0,Turnip mosaic virus (strain Japanese)	-69.6863	scrambled
A0A2Z1SVI4,Ugandan cassava brown streak virus ,A0A5Q0LQF4,Sweet potato feathery mottle virus	7.99161	scrambled
A0A8E8PDI4,Papaya ringspot virus ,A6P4M4,Turnip mosaic virus (strain Japanese)	127.052	scrambled
D3GD95,Potato virus Y ,A0P8K5,Turnip mosaic virus (strain Japanese)	117.078	scrambled
A0A068AAN9,Lettuce mosaic virus ,A0A2Z2L0D3,Barley mild mosaic virus	27.3948	scrambled
A0A023Y9B4,Hardenbergia mosaic virus ,A0A1B2ZDH4,Potato virus Y	-2.86854	scrambled
A0A6G8QIQ2,Watermelon mosaic virus ,E5RTS9,Plum pox virus	-64.8261	scrambled
E5RTV5,Plum pox virus ,A0A224A295,Turnip mosaic virus (strain Japanese)	-101.337	scrambled
A0A6B7LIQ9,Sweet potato feathery mottle virus ,A0A5Q0LQI7,Sweet potato virus G	-140.949	scrambled
A0A0M4MAW1,Plum pox virus ,Q80S60,Soybean mosaic virus	-49.8442	scrambled
A0A192GRD5,Yam mild mosaic virus ,A0A077SMT6,Bean yellow mosaic virus	10.2426	scrambled
A0A0Y0SS16,Papaya leaf distortion mosaic virus ,A0P8M3,Turnip mosaic virus (strain Japanese)	33.5328	scrambled
A0A6M2YYE4,Leek yellow stripe virus ,C4B4U9,Bean yellow mosaic virus	-34.2153	scrambled
A0A6M2YZ93,Onion yellow dwarf virus ,A0A6M2YYY4,Leek yellow stripe virus	-28.7678	scrambled
A0A8F8MZN8,Papaya ringspot virus ,A0A2S1VVL3,Plum pox virus	-10.9718	scrambled
A0A2Z6EAH3,Narcissus yellow stripe virus ,A0A679B1P3,Plum pox virus	-66.404	scrambled
A0A2Z4HIL3,Potato virus Y ,A0A7H0S4X0,Telosma mosaic virus	19.8891	scrambled
A2T823,Pennisetum mosaic virus ,G9FIG3,Leek yellow stripe virus	74.8734	scrambled
A0A6M2YZ62,Onion yellow dwarf virus ,A0A678PD01,Sugarcane streak mosaic virus	39.0821	scrambled
A0A830U7C1,Plum pox virus ,C4N227,Ugandan cassava brown streak virus	-45.7318	scrambled
Q6L6F1,Turnip mosaic virus (strain Japanese) ,A0A385LT53,Sweet potato virus C	-59.385	scrambled
A0A2Z1SVI4,Ugandan cassava brown streak virus ,A0A0E3T5M7,Ryegrass mosaic virus	85.1265	scrambled
A0A809W1M1,Turnip mosaic virus (strain Japanese) ,F8TI68,Potato virus Y	-17.2341	scrambled
A0A348FKE7,Turnip mosaic virus (strain Japanese) ,A0A1W5YPF0,Potato virus Y	-49.9693	scrambled
A0A7T8CZZ8,Wheat streak mosaic virus ,C4N414,Potato virus Y strain NTN	119.67	scrambled
A0A6C0NCP3,Papaya ringspot virus ,A0A8F8N5U4,Bean common mosaic virus	24.8462	scrambled
A0A678UA08,Bean common mosaic necrosis virus ,F5A3P0,Tobacco vein banding mosaic virus	-38.5238	scrambled
A0A097BVT5,Bean common mosaic virus ,A0A7S8IT94,Potato virus A	-48.2621	scrambled
A0A2S1VVM6,Plum pox virus ,A0A650AQR1,Potato virus Y	-72.5383	scrambled
A0A0A7DTD7,Zucchini yellow mosaic virus ,A0A8K1TMT1,Pea seed-borne mosaic virus	-102.504	scrambled
A0A6M2YYY0,Leek yellow stripe virus ,Q8JQZ6,Wheat streak mosaic virus	12.206	scrambled
A0A6M2YYV2,Leek yellow stripe virus ,A0A166P364,Turnip mosaic virus (strain Japanese)	-68.6889	scrambled
A0A809W068,Turnip mosaic virus (strain Japanese) ,A0A385H8H8,Barley yellow mosaic virus	37.0155	scrambled
C0JLX2,Wheat streak mosaic virus ,A0A1P8NZ03,Turnip mosaic virus (strain Japanese)	51.3329	scrambled
A0A5Q0LSI0,Sweet potato feathery mottle virus ,A0A6M2YYZ8,Onion yellow dwarf virus	-81.865	scrambled
A0A6M2YZK1,Onion yellow dwarf virus ,A0A218MJN2,Potato virus Y	6.11714	scrambled
A0A0D6A1A2,Turnip mosaic virus (strain Japanese) ,A0A6B7FB82,Wheat yellow mosaic virus	136.608	scrambled
A0A4D5XKS5,Wild potato mosaic virus ,C3SAF8,Turnip mosaic virus (strain Japanese)	5.9582	scrambled
A0A5P1KKH0,Potato virus Y ,A0A7U3VDC0,Macrophomina phaseolina poty-like virus	20.4373	scrambled
G5CZ62,Soybean mosaic virus ,E1U7J1,Sweet potato feathery mottle virus	-108.957	scrambled
A0A2S1VVI1,Plum pox virus ,A0A7M3UY05,Chilli veinal mottle virus	-113.703	scrambled
C7C6C2,Cassava brown streak virus ,Q0EDF4,Turnip mosaic virus (strain Japanese)	-58.8707	scrambled
A0P8L6,Turnip mosaic virus (strain Japanese) ,A0A890CSM0,Ornithogalum virus 3	-27.0914	scrambled
B5B037,Papaya ringspot virus ,A0A7G3WJP6,Zucchini yellow mosaic virus	51.1447	scrambled
A0A5Q0LQ71,Sweet potato feathery mottle virus ,A0A2U8JDD4,Iris severe mosaic virus	9.73399	scrambled
A0A3G3NDI1,Soybean mosaic virus ,A6P4N5,Turnip mosaic virus (strain Japanese)	94.0573	scrambled
A0A6B7FFM0,Wheat yellow mosaic virus ,A0A097BVS8,Bean common mosaic virus	112.578	scrambled
A0A809W135,Turnip mosaic virus (strain Japanese) ,N0DRR3,Potato virus Y	-7.51989	scrambled
R9RPM2,Potato virus Y ,A0A6M2YZM7,Leek yellow stripe virus	7.07835	scrambled
A0A159KHS9,Tobacco mosqueado virus ,A0A7S8F1Y7,Potato virus A	-50.1247	scrambled
L7X8V4,Turnip mosaic virus (strain Japanese) ,A0A7T0BS06,Passionfruit Vietnam virus	-27.527	scrambled
P89201,Sweet potato mild mottle virus (isolate Salazar) ,A0A6M2YZP3,Onion yellow dwarf virus	58.9261	scrambled
A0A6M2YYL6,Leek yellow stripe virus ,A0A8A6RMH7,Potato virus Y	-46.3838	scrambled
Q0EDB8,Turnip mosaic virus (strain Japanese) ,A0A678U3J3,Bean common mosaic necrosis virus	-11.6625	scrambled
Q0EDC1,Turnip mosaic virus (strain Japanese) ,A0A1W5YPA8,Potato virus Y	-2.05152	scrambled
C9WKB7,Soybean mosaic virus ,A0A6G8QIR1,Watermelon mosaic virus	-391.292	scrambled
Q9QBT6,Potato virus A ,A0A6B9J0H0,Begonia flower breaking virus	-131.371	scrambled
A0A1B2FQR5,Callistephus mottle virus ,A0A0A7CC10,Lettuce mosaic virus	-80.3631	scrambled
A0P8P7,Turnip mosaic virus (strain Japanese) ,Q0QD29,Plum pox virus	-45.4379	scrambled
A0A8E8ASZ1,Turnip mosaic virus (strain Japanese) ,A0A385MJH8,Platycodon mild mottle virus	-88.6209	scrambled
C0JLX1,Wheat streak mosaic virus ,W5WUS8,Tulip breaking virus	145.815	scrambled
A0A191TAZ9,Pea seed-borne mosaic virus ,A0A224A3G7,Turnip mosaic virus (strain Japanese)	-105.996	scrambled
A0A193KWQ6,Sweet potato virus C ,Q0EDD1,Turnip mosaic virus (strain Japanese)	-69.6741	scrambled
A0A2D1CKI4,Sweet potato virus C ,A0A6B7FBQ3,Wheat yellow mosaic virus	118.697	scrambled
A0A2H4SWN3,Plum pox virus ,A0A1P8NZ03,Turnip mosaic virus (strain Japanese)	-104.338	scrambled
C4N416,Potato virus Y strain NTN ,L0H5K6,Colombian datura virus	-15.0933	scrambled
A0A386QWP0,Bean common mosaic virus ,D4Q9P1,Sweet potato feathery mottle virus	-36.3969	scrambled
A0A346RSL1,Turnip mosaic virus (strain Japanese) ,G4XN18,Soybean mosaic virus	-36.1548	scrambled
A0A220IS86,Potato virus Y ,A0A224A3K3,Turnip mosaic virus (strain Japanese)	-30.0546	scrambled
A0A6M3B5X4,Cucumber vein yellowing virus ,G9DCR4,Squash vein yellowing virus	71.7207	scrambled
A0A097BVR0,Bean common mosaic virus ,A0A809W170,Turnip mosaic virus (strain Japanese)	-65.5334	scrambled
A0A0U1YJ21,Sorghum mosaic virus ,I3RGT8,Zucchini yellow mosaic virus	3.16977	scrambled
A0A5B8HPM4,Plum pox virus ,A0A023H5P3,Narcissus degeneration virus	-110.782	scrambled
A0A6J3ZX05,Pepper veinal mottle virus ,A0A5B8HM77,Plum pox virus	-122.361	scrambled
E5RTS1,Plum pox virus ,A0A0D3RPM0,Sweet potato virus 2	-119.155	scrambled
A0A679B1Q7,Plum pox virus ,A0A2U7SUG8,Bean common mosaic necrosis virus	-88.4252	scrambled
Q689Q0,Turnip mosaic virus (strain Japanese) ,A0A481XVN8,Potato virus Y	135.373	scrambled
A0A679AX37,Plum pox virus ,A0A5H2ZVR0,Turnip mosaic virus (strain Japanese)	-102.534	scrambled
A0A7D3Q9K8,Cucurbita moschata potyvirus ,A0A8E5MDU2,Zucchini yellow mosaic virus	-113.524	scrambled
A0A2Z2L3E5,Barley mild mosaic virus ,A0A385H8H3,Barley yellow mosaic virus	61.3085	scrambled
A0A140DJD3,East Asian Passiflora virus ,A0A809W1I4,Turnip mosaic virus (strain Japanese)	-45.7819	scrambled
Q65399,Bean common mosaic necrosis virus (strain NL-3) ,A0A8E7KPX9,Hippeastrum mosaic virus	-15.9815	scrambled
E1U286,Sweet potato feathery mottle virus ,G0YWB2,Plum pox virus	-46.7209	scrambled
B2Y6H0,Algerian watermelon mosaic virus ,A0A0B4VM26,Japanese yam mosaic virus	-111.764	scrambled
A0A1W5YSN7,Turnip mosaic virus (strain Japanese) ,A0A8A5TJU8,Soybean mosaic virus	-35.7029	scrambled
A0A1B1VST8,Turnip mosaic virus (strain Japanese) ,A0A481XT09,Potato virus Y	136.977	scrambled
A0A1X9RJ77,Ugandan cassava brown streak virus ,A0A1L3KNQ6,Zucchini yellow mosaic virus	60.4398	scrambled
X5I0J7,Wheat yellow mosaic virus ,Q7T4I2,Turnip mosaic virus (strain Japanese)	104.37	scrambled
I6UAN1,Plum pox virus ,A0A220QS29,Wild melon vein banding virus	-88.4108	scrambled
A0A7S8F1W5,Potato virus A ,A0A182C2I6,Papaya ringspot virus	-10.2999	scrambled
G4V504,Tomato mild mottle virus ,Q6L6E7,Turnip mosaic virus (strain Japanese)	121.439	scrambled
A0A224A3R2,Turnip mosaic virus (strain Japanese) ,A0A678TA54,Ornithogalum mosaic virus	-26.1347	scrambled
A0A8F8QTS0,Ugandan cassava brown streak virus ,A0A3S7XU03,Bean common mosaic necrosis virus	76.1723	scrambled
A0A499R3N8,Zucchini yellow mosaic virus ,A0A3S7XU05,Bean common mosaic necrosis virus	100.902	scrambled
A0A6M2YZD7,Onion yellow dwarf virus ,A0A2H4SWQ8,Plum pox virus	-38.9285	scrambled
A0A3S5HKX3,Henbane mosaic virus ,A0A220QKG0,Papaya ringspot virus (strain W)	-75.7577	scrambled
Q99353,Soybean mosaic virus ,A0A8G1GLU7,Ugandan cassava brown streak virus	-14.5807	scrambled
A0A386CAG6,Pleione flower breaking virus ,F2YI21,Watermelon mosaic virus	-21.0383	scrambled
A0A679B1H0,Plum pox virus ,A0A809W245,Turnip mosaic virus (strain Japanese)	-105.785	scrambled
A0A2S1R2X6,Ugandan cassava brown streak virus ,K9LFS7,Potato virus Y	77.9487	scrambled
A0A1W5YPF5,Potato virus Y ,A0A8E7IJH1,Spartina mottle virus	40.97	scrambled
Q9PYF0,Plum pox virus ,A0A1W5YPJ0,Potato virus Y	-103.511	scrambled
A1XTA2,Beet mosaic virus ,A0A142I0U7,Sugarcane mosaic virus	-39.8672	scrambled
D7UTC2,Lily mottle virus ,A0A223ZRH5,Turnip mosaic virus (strain Japanese)	-132.346	scrambled
Q6LAL3,Plum pox virus ,Q9QBT5,Potato virus A	-81.3081	scrambled
W8CL74,Yam mild mosaic virus ,A0A830U848,Plum pox virus	-117.304	scrambled
A0A7U3MBZ5,Watermelon mosaic virus ,A0A3S8D7X0,Potato virus Y	-12.4956	scrambled
A0A6G6CI86,Zucchini yellow mosaic virus ,A0A7D7AWX0,Potato virus Y	-30.4905	scrambled
A4KZ49,Triticum mosaic virus (isolate Triticum aestivum/United States/U06-123/2006) ,A0A6M2YYF7,Leek yellow stripe virus	57.1062	scrambled
A0A224A3Z9,Turnip mosaic virus (strain Japanese) ,M4QU61,Potato virus Y	-11.8434	scrambled
A0A679AXQ0,Plum pox virus ,A0A077SP27,Bean yellow mosaic virus	-48.0432	scrambled
A0A172WBP5,Chinese yam necrotic mosaic virus ,A0A2P1DNN3,Cassava brown streak virus	82.9965	scrambled
C7S7E8,Pepper mottle virus ,A0A679B1G4,Plum pox virus	-35.8463	scrambled
A0A0H4D8Q2,Soybean mosaic virus ,A0A4Y6JKU0,Chilli veinal mottle virus	-74.6018	scrambled
A0A679B1P3,Plum pox virus ,Q689R2,Turnip mosaic virus (strain Japanese)	89.1623	scrambled
A0A224A3R4,Turnip mosaic virus (strain Japanese) ,A0A0S2C3Q1,Squash vein yellowing virus	40.4749	scrambled
A0A224A3Y9,Turnip mosaic virus (strain Japanese) ,A0A1B2TSI9,Coccinia mottle virus	19.1685	scrambled
A0A2D1CKK6,Sweet potato feathery mottle virus ,A0A8G1GLQ8,Cassava brown streak virus	-15.0624	scrambled
A6P4N9,Turnip mosaic virus (strain Japanese) ,A0A7S8F1X9,Potato virus A	-84.716	scrambled
A0P8M6,Turnip mosaic virus (strain Japanese) ,A0A1W5YP86,Bean common mosaic necrosis virus	-5.34469	scrambled
A0A6M2YZI5,Onion yellow dwarf virus ,G0YWB1,Plum pox virus	-14.1526	scrambled
A0A0P0YQE3,Rice necrosis mosaic virus ,Q6L6H2,Turnip mosaic virus (strain Japanese)	150.482	scrambled
A0A0N9R527,Potato virus Y ,A0A2Z6EAH0,Narcissus virus 1	-71.3495	scrambled
A0A6G9IWV2,Spartina mottle virus ,A0A1P8VH42,Jasmine virus T	25.424	scrambled
A0A2Z6IE03,Watermelon mosaic virus ,A0A5K5RFF8,Bean common mosaic virus	-226.3	scrambled
A0A6M3VY10,Potato virus Y ,A0A8D5TFQ1,Anemone mosaic virus	-120.782	scrambled
A0A5P1KKE6,Potato virus Y ,E5RTR1,Plum pox virus	-26.9262	scrambled
A0A146BF19,Papaya ringspot virus ,A0A5Q0LRZ1,Sweet potato virus G	-41.7623	scrambled
A0A6M2YZD3,Leek yellow stripe virus ,A0A6B7HCS4,Potato virus Y	-23.4045	scrambled
A0A077SN06,Bean yellow mosaic virus ,A0A2I7G3X3,Celery mosaic virus	-39.9185	scrambled
Q6L6E4,Turnip mosaic virus (strain Japanese) ,A0A679B174,Plum pox virus	-56.6403	scrambled
A0A2H4V8Z8,Cassava brown streak virus ,N0DRR9,Potato virus Y	88.5142	scrambled
E9REJ1,Potato virus Y ,A0A0U3QM12,Jasmine virus T	-32.9801	scrambled
A0A410CPM2,Apium virus Y ,A0A809VYY1,Turnip mosaic virus (strain Japanese)	-55.9207	scrambled
A0A7D6J2A4,Potato virus Y ,A0A679B1Q1,Plum pox virus	-25.7294	scrambled
A0A0N9ZVT9,Ugandan cassava brown streak virus ,A0A6M6A9F6,Soybean mosaic virus	40.7997	scrambled
C3SAF7,Turnip mosaic virus (strain Japanese) ,A0A5Q0LS94,Sweet potato virus C	-49.3351	scrambled
A0A7T1NVA8,Potato virus Y ,A0A6M2YY67,Leek yellow stripe virus	-4.08828	scrambled
A0A2Z2LB44,Barley mild mosaic virus ,I2E5K2,Narcissus degeneration virus	55.079	scrambled
A0A2P1NSQ1,Potato virus Y ,I3RGU1,Zucchini yellow mosaic virus	3.59515	scrambled
A0A5Q0LQG6,Sweet potato latent virus ,A0A0B4MZC8,Plum pox virus	-86.3476	scrambled
A0A0S1VX69,Dasheen mosaic virus ,A0A5P1KKI2,Potato virus Y	6.9084	scrambled
A0A6M3VY10,Potato virus Y ,A0A7D3QEA4,Cucurbita moschata potyvirus	-2.86429	scrambled
A0A1L3THQ4,Soybean mosaic virus ,A0A6J3ZX05,Pepper veinal mottle virus	-54.3176	scrambled
A0A679AVQ9,Plum pox virus ,A0A2P1CY03,Soybean mosaic virus	-53.3381	scrambled
A0A1W5YPE1,Potato virus Y ,A0A5B8HTA2,Plum pox virus	-24.8842	scrambled
A0A223ZQI5,Turnip mosaic virus (strain Japanese) ,A0A1X9FR35,Sugarcane mosaic virus	-61.1898	scrambled
A0A386QWK2,Bean common mosaic necrosis virus ,M1GSG3,Papaya ringspot virus P	110.553	scrambled
A0P8N3,Turnip mosaic virus (strain Japanese) ,A0A077SMU0,Bean yellow mosaic virus	-50.1471	scrambled
A0AUJ5,Blackberry virus Y (isolate Blackberry plant/USA:Arkansas/C3ARK/2005) ,A0A0H4D4R1,Soybean mosaic virus	-10.1629	scrambled
M4ZRF6,Turnip mosaic virus (strain Japanese) ,A0A6M2YYH2,Leek yellow stripe virus	-25.9919	scrambled
P04517,Tobacco etch virus ,A0A3Q8VJ53,Sugarcane mosaic virus	-31.5496	scrambled
A0A2Z2KYK7,Barley mild mosaic virus ,A0A1J0RE96,Potato virus Y	148.667	scrambled
Q0EDC4,Turnip mosaic virus (strain Japanese) ,A0A6B7FGD9,Wheat yellow mosaic virus	134.937	scrambled
K4IWS6,Sweet potato virus C ,E1B2Y0,Soybean mosaic virus	-80.8208	scrambled
A0A8F2FBJ9,Beet mosaic virus ,F8TI74,Potato virus Y	-22.6705	scrambled
A0A6M2YZ57,Onion yellow dwarf virus ,A0A8G1LV45,Cassava brown streak virus	13.3068	scrambled
A0A679B1C7,Plum pox virus ,A0A6M2YZL4,Onion yellow dwarf virus	-84.7168	scrambled
A0A679B1Q3,Plum pox virus ,A0A224A442,Turnip mosaic virus (strain Japanese)	-79.6328	scrambled
A0A2R3BZI2,Potato virus Y ,P31999,Lettuce mosaic virus (strain 0 / isolate French)	-117.988	scrambled
A0A224A3P0,Turnip mosaic virus (strain Japanese) ,A0A679B1J8,Plum pox virus	-47.5962	scrambled
A0A3S7XU02,Bean common mosaic necrosis virus ,N0DRS5,Potato virus Y	-18.1089	scrambled
Q5TLC1,Turnip mosaic virus (isolate UK1) ,F8TI75,Potato virus Y	-22.2847	scrambled
A0A3G9JSK9,Iris severe mosaic virus ,A0A223ZRG7,Turnip mosaic virus (strain Japanese)	-30.3437	scrambled
L7X8V4,Turnip mosaic virus (strain Japanese) ,F8TI90,Potato virus Y	-20.5139	scrambled
A0A3Q8TNI1,Henbane mosaic virus ,D6RRC2,Turnip mosaic virus (strain Japanese)	-57.8255	scrambled
T2BAL7,Bean common mosaic virus ,A0A0D6A0G6,Turnip mosaic virus (strain Japanese)	-64.2849	scrambled
A0A1W5YPK1,Potato virus Y ,Q1HAY4,Watermelon mosaic virus	6.95699	scrambled
A0A192GR64,Potato virus V ,A0A679AVF6,Plum pox virus	33.6957	scrambled
N0DNL3,Potato virus Y ,A0A679B1R0,Plum pox virus	-45.9223	scrambled
A0A6M3B4C6,Cucumber vein yellowing virus ,A0A830QT12,Plum pox virus	99.9334	scrambled
A0A2U7SUG9,Bean common mosaic necrosis virus ,A0A6M2YZG1,Leek yellow stripe virus	-23.4196	scrambled
Q3LWV7,Potato virus Y ,A0A0A7DZK1,Asparagus virus 1	-87.3208	scrambled
P17766,Plum pox potyvirus (isolate NAT) ,I3RGU1,Zucchini yellow mosaic virus	-21.1272	scrambled
A0A8G1LU11,Ugandan cassava brown streak virus ,A0A679AWV6,Plum pox virus	75.3204	scrambled
A0A4Y6JKU0,Chilli veinal mottle virus ,A0A6B9RVC4,Moroccan watermelon mosaic virus	-110.406	scrambled
A0A8E4PH85,Bean common mosaic necrosis virus ,A0A6B7GNV8,Lotus latent virus	-34.5785	scrambled
Q65892,Bean yellow mosaic virus ,M4ZRU4,Turnip mosaic virus (strain Japanese)	-37.5154	scrambled
A0A224A4M0,Turnip mosaic virus (strain Japanese) ,C9WKC7,Soybean mosaic virus	-33.1665	scrambled
Q6L6F5,Turnip mosaic virus (strain Japanese) ,L8E9Y9,Plum pox virus strain Marcus	-48.0983	scrambled
A0A7G5KMN0,Soybean mosaic virus ,A0A6M2YYZ5,Leek yellow stripe virus	-21.6942	scrambled
Q2MHN6,Zucchini yellow mosaic virus ,A0A482LWJ3,Bean common mosaic necrosis virus	-96.53	scrambled
A0A513ZYQ8,Turnip mosaic virus (strain Japanese) ,A0A6C0NCD9,Papaya ringspot virus	127.983	scrambled
A0A2H4SWQ2,Plum pox virus ,A0A8F7CI61,Iris potyvirus A	-64.3178	scrambled
A0A386QWP5,Bean common mosaic virus ,A0P8L5,Turnip mosaic virus (strain Japanese)	116.643	scrambled
I6UAN1,Plum pox virus ,V9PCM8,Zucchini tigre mosaic virus	-76.4211	scrambled
B8Y7S8,Bean yellow mosaic virus ,A0A7D6IWD6,Potato virus Y	35.7721	scrambled
A0A2S1VVI3,Plum pox virus ,Q705V6,Soybean mosaic virus	-49.9592	scrambled
A0A6M2YZE5,Onion yellow dwarf virus ,A0A809W2H9,Turnip mosaic virus (strain Japanese)	-50.0173	scrambled
G9FIG4,Leek yellow stripe virus ,A0A142I0U7,Sugarcane mosaic virus	-22.0533	scrambled
A0A7D7FJM8,Chilli veinal mottle virus ,A0A809W277,Turnip mosaic virus (strain Japanese)	-73.8667	scrambled
Q52V18,Plum pox virus ,A0A224A3T2,Turnip mosaic virus (strain Japanese)	-100.307	scrambled
A0A809W1N6,Turnip mosaic virus (strain Japanese) ,B5BSW5,Barley yellow mosaic virus	68.4175	scrambled
A0A7D6JHP4,Potato virus Y ,Q689R7,Turnip mosaic virus (strain Japanese)	107.335	scrambled
J7IAK5,Sugarcane mosaic virus ,A0A0H4D4R1,Soybean mosaic virus	-65.843	scrambled
A0A7G3W8F8,Soybean virus A ,F8TI89,Potato virus Y	-6.70727	scrambled
A0A6B7FGE7,Wheat yellow mosaic virus ,A0A4Y5T6S1,Watermelon mosaic virus	92.8505	scrambled
A0A8F8QR74,Ugandan cassava brown streak virus ,C9WKD3,Soybean mosaic virus	55.0813	scrambled
A0A6M3B501,Cucumber vein yellowing virus ,A0A097BVS9,Bean common mosaic virus	105.42	scrambled
A0A067XIY8,Pennisetum mosaic virus ,F5BFU0,Cowpea aphid-borne mosaic virus	-24.3789	scrambled
T1SG61,Plum pox virus ,A0A678TBZ3,Ornithogalum mosaic virus	-78.4932	scrambled
A0A067XIV2,Pennisetum mosaic virus ,A0A2C9DX35,Barley mild mosaic virus	42.2668	scrambled
A0A2Z2L0E0,Barley yellow mosaic virus ,A0A1W5YPC5,Potato virus Y	136.286	scrambled
A0A0D6A0F6,Turnip mosaic virus (strain Japanese) ,A0A3S8D7W7,Potato virus Y	-19.6649	scrambled
A0A809W0C0,Turnip mosaic virus (strain Japanese) ,Q4VS22,Pennisetum mosaic virus	-76.8674	scrambled
A0A0M3SG17,Plum pox virus ,A0A1B2RUY7,Barbacena virus Y	-67.5412	scrambled
A0A5P1KKG2,Potato virus Y ,A0A386IQF4,Yam mosaic virus	-52.1259	scrambled
Q18PS4,Bean yellow mosaic virus ,A0A830U7C7,Plum pox virus	9.29906	scrambled
Q8JMY2,Turnip mosaic virus (strain Japanese) ,A0A075EHM3,Bean common mosaic virus	-49.3567	scrambled
A0A513ZYQ8,Turnip mosaic virus (strain Japanese) ,A0A6G7GHM6,Sugarcane mosaic virus	-66.7343	scrambled
A0A7M3UFX4,Clover yellow vein virus ,A0A678QS06,Sugarcane streak mosaic virus	117.607	scrambled
A0A6M3B561,Cucumber vein yellowing virus ,A0A140GI51,Turnip mosaic virus (strain Japanese)	-10.9039	scrambled
A0A2Z2L0E0,Barley yellow mosaic virus ,A0A224A208,Turnip mosaic virus (strain Japanese)	93.452	scrambled
A0A7S8F1Z3,Potato virus A ,A0A6M6R2Q2,Sapindus mukorossi potyvirus	-88.6345	scrambled
A0A288Z5K0,Potato virus Y ,A0A679AZU8,Plum pox virus	-46.8163	scrambled
A0A4Y5RTX4,Potato virus Y ,Q6L6F5,Turnip mosaic virus (strain Japanese)	96.0673	scrambled
A0A6M2YZD9,Onion yellow dwarf virus ,Q9QBT5,Potato virus A	-92.1318	scrambled
E1U7K5,Sweet potato feathery mottle virus ,A0A7D6WJN7,Potato virus Y	-30.0858	scrambled
Q0EDF8,Turnip mosaic virus (strain Japanese) ,X2L715,Yam mild mosaic virus	-46.5454	scrambled
J9ZV97,Potato virus Y strain N-Wi ,A0A173GTP8,Pecan mosaic-associated virus	-18.9133	scrambled
M4ZRF0,Turnip mosaic virus (strain Japanese) ,A0A218MJN2,Potato virus Y	-12.9572	scrambled
Q6L6F2,Turnip mosaic virus (strain Japanese) ,A0A068BC10,Bean common mosaic virus	-48.6329	scrambled
A0A1L2ILP7,Cowpea aphid-borne mosaic virus ,A0A2H4RBW9,African eggplant mosaic virus	-26.1486	scrambled
Q0EDF1,Turnip mosaic virus (strain Japanese) ,A0A1X9FSQ8,Sugarcane mosaic virus	-52.1529	scrambled
A0A2D1P871,Cardamom mosaic virus ,A0A224A3Y9,Turnip mosaic virus (strain Japanese)	78.214	scrambled
A0A809VYT0,Turnip mosaic virus (strain Japanese) ,A0A679AZI5,Plum pox virus	-56.6403	scrambled
A0A7S8ITU3,Potato virus A ,A0A165RAG2,Watermelon mosaic virus	-55.8685	scrambled
A0A8G1GM09,Cassava brown streak virus ,Q85071,Peanut stripe virus	50.3761	scrambled
A0A1W5YPC9,Potato virus Y ,A0A5K5RE92,Bean common mosaic virus	-4.08685	scrambled
A0A5P1KKH2,Potato virus Y ,A0A4Y1MDT1,Papaya ringspot virus	-27.4614	scrambled
A0A4Y5SPT6,Zucchini shoestring virus ,A0A8E7FXH6,Colombian datura virus	-73.7088	scrambled
A0A5B8H341,Plum pox virus ,A0A068A9X8,Lettuce mosaic virus	-119.748	scrambled
A0A0A7CC19,Lettuce mosaic virus ,A0A8K1TMT1,Pea seed-borne mosaic virus	-45.9082	scrambled
K9L193,Soybean mosaic virus ,A0A385LT48,Sweet potato feathery mottle virus	-66.6698	scrambled
A7BEY6,Potato virus Y ,A0A678TBZ3,Ornithogalum mosaic virus	-45.2325	scrambled
Q6Y3X4,Plum pox virus ,I3RGV2,Zucchini yellow mosaic virus	-1.93833	scrambled
A0A6M3B561,Cucumber vein yellowing virus ,A0A4D6NUH9,Tobacco vein banding mosaic virus	54.1768	scrambled
Q0EDG3,Turnip mosaic virus (strain Japanese) ,A0A678Q369,Sugarcane streak mosaic virus	134.944	scrambled
A0A0D6A0P7,Turnip mosaic virus (strain Japanese) ,A0A481XSP7,Potato virus Y	134.937	scrambled
A0A067XIU3,Pennisetum mosaic virus ,Q6L6F7,Turnip mosaic virus (strain Japanese)	192.819	scrambled
A0A0H5AJR8,East Asian Passiflora virus ,A0A6M6A9F6,Soybean mosaic virus	-262.735	scrambled
D7URX1,Pepper yellow mosaic virus ,A0A1X9FR43,Sugarcane mosaic virus	-97.6905	scrambled
A0A6M2YZG9,Onion yellow dwarf virus ,A0A7S8F1X7,Potato virus A	-114.029	scrambled
Q85265,Potato virus Y ,A6P4P6,Turnip mosaic virus (strain Japanese)	107.335	scrambled
D2CL23,Bidens mottle virus ,A0A679B162,Plum pox virus	-60.3866	scrambled
A0A8G1GLR3,Cassava brown streak virus ,A0A2Z2L8J4,Barley mild mosaic virus	122.142	scrambled
Q7T4H8,Turnip mosaic virus (strain Japanese) ,A0A3S6Q2J7,Papaya ringspot virus	136.083	scrambled
Q8JQ05,Potato virus Y ,A0A7G3W8E6,Maize bymovirus A	39.0445	scrambled
A0A0H4D2R8,Soybean mosaic virus ,F8TI48,Potato virus Y	-11.6741	scrambled
A0A679B1D3,Plum pox virus ,A0A0D3RMK6,Sweet potato virus C	-58.1867	scrambled
A0A4Y1SHW0,Wheat yellow mosaic virus ,A0A6M2YYS8,Leek yellow stripe virus	120.049	scrambled
A0A8G1LUE7,Ugandan cassava brown streak virus ,B1B3X2,Potato virus Y	86.6742	scrambled
B4YQS2,Watermelon mosaic virus ,Q80P68,Lettuce mosaic virus	-53.962	scrambled
A0A2S1VVL5,Plum pox virus ,A0A224A3H5,Turnip mosaic virus (strain Japanese)	-106.086	scrambled
A0A6M2YZ12,Leek yellow stripe virus ,A0A220QS29,Wild melon vein banding virus	-56.2722	scrambled
A0A076L886,Potato virus Y ,A0A6B7FC22,Wheat yellow mosaic virus	117.078	scrambled
A0A385LSY4,Sweet potato feathery mottle virus ,A0A068BFG4,Bean common mosaic virus	-39.344	scrambled
Q0EDB5,Turnip mosaic virus (strain Japanese) ,A0A831ER60,Plum pox virus	-13.5832	scrambled
A0A1B1SK48,Soybean mosaic virus ,A0A3S8X881,Sugarcane mosaic virus	-101.651	scrambled
A0A2L1GU92,Potato virus Y ,A0A0U1YJ21,Sorghum mosaic virus	-36.077	scrambled
V5SJ46,Bidens mosaic virus ,A6P4M5,Turnip mosaic virus (strain Japanese)	107.133	scrambled
A0A809VZ55,Turnip mosaic virus (strain Japanese) ,A0A6B7LEZ8,Sweet potato feathery mottle virus	-47.7254	scrambled
M4ZQR1,Turnip mosaic virus (strain Japanese) ,I7GSE4,East Asian Passiflora virus	-28.179	scrambled
A0A7U3MBX3,Watermelon mosaic virus ,A0A6M2YZB9,Onion yellow dwarf virus	-72.9617	scrambled
A0A220QS28,Sudan watermelon mosaic virus ,Q70WS2,Barley yellow mosaic virus	38.8456	scrambled
A0A7S5RM40,Polygonatum kingianum virus 1 ,A0A2H4X1W4,Sweet potato feathery mottle virus	-56.3814	scrambled
A0A0H4DAS1,Soybean mosaic virus ,K4HBM4,Bean yellow mosaic virus	-64.9584	scrambled
A0A159UTQ5,Turnip mosaic virus (strain Japanese) ,A0A6M2YYL6,Leek yellow stripe virus	-25.2393	scrambled
Q0EDC9,Turnip mosaic virus (strain Japanese) ,A0A7D5JYE4,Potato virus Y	-19.5829	scrambled
Q65654,Barley mild mosaic virus ,A0A6M2YZK0,Leek yellow stripe virus	123.566	scrambled
A0A1W5YP81,Potato virus Y ,I7C376,Tobacco vein banding mosaic virus	-49.6685	scrambled
P18479,Zucchini yellow mosaic virus (strain California) ,A0A809W010,Turnip mosaic virus (strain Japanese)	-31.8151	scrambled
Q689T3,Turnip mosaic virus (strain Japanese) ,A0A2H4ZK40,Agropyron mosaic virus	-29.5386	scrambled
A0A4P8D749,Zucchini yellow mosaic virus ,A0A6M2YYX1,Onion yellow dwarf virus	-43.166	scrambled
A0A7D0WBH8,Sugarcane mosaic virus ,A0A7D5QY80,Peanut mottle virus	22.3849	scrambled
A0A6M6ABR1,Pea seed-borne mosaic virus ,A0A068AAN9,Lettuce mosaic virus	98.0177	scrambled
Q689M7,Turnip mosaic virus (strain Japanese) ,F8TI86,Potato virus Y	-34.6279	scrambled
A0A6M2YYI8,Leek yellow stripe virus ,Q6L6D1,Turnip mosaic virus (strain Japanese)	120.936	scrambled
A0A385LT50,Sweet potato feathery mottle virus ,A0A0A7CBZ5,Lettuce mosaic virus	-62.5461	scrambled
J9ZV77,Potato virus Y strain N-Wi ,A0A5Q0LQ92,Sweet potato virus 2	-46.5497	scrambled
A0A2Z1SVJ0,Cassava brown streak virus ,A0A142I0U7,Sugarcane mosaic virus	58.9951	scrambled
A0A3G3NE87,Soybean mosaic virus ,A0A8A6NJ11,Passiflora edulis symptomless virus	-44.4672	scrambled
Q7T4J1,Turnip mosaic virus (strain Japanese) ,A0A678PAK5,Sugarcane streak mosaic virus	137.066	scrambled
A0A679AX82,Plum pox virus ,A0A678QRY9,Sugarcane streak mosaic virus	89.1623	scrambled
B4YQS9,Watermelon mosaic virus ,Q5XNR5,Potato virus Y	-18.614	scrambled
Q05912,Zucchini yellow mosaic virus ,Q9QBG4,Wheat yellow mosaic virus	-88.703	scrambled
A0A6B7HCS4,Potato virus Y ,A0A809W087,Turnip mosaic virus (strain Japanese)	-27.4199	scrambled
A0A6M2YYK9,Leek yellow stripe virus ,A0A220QKG8,Papaya ringspot virus (strain W)	-12.0458	scrambled
Q1XFM2,Potato virus Y strain NTN ,A0A1W5YP82,Potato virus Y	-306.118	scrambled
S6BGG8,Habenaria mosaic virus ,A0A385LT27,Sweet potato feathery mottle virus	-59.0693	scrambled
A0A2Z6EAH3,Narcissus yellow stripe virus ,A0A0M3LAJ6,Zucchini yellow mosaic virus	-71.3043	scrambled
Q7T4I8,Turnip mosaic virus (strain Japanese) ,A0A410NSC9,Zucchini yellow mosaic virus	-3.78651	scrambled
A0A2Z2KYL4,Barley yellow mosaic virus ,C7C696,Ugandan cassava brown streak virus	62.1325	scrambled
A0A5P1KKF5,Potato virus Y ,S4U1E6,Carrot thin leaf virus	-12.2434	scrambled
A0A0B5GZN8,Peanut stripe virus ,A0A5B8HPN4,Plum pox virus	-35.5737	scrambled
K9MXF2,Tomato necrotic stunt virus ,A0A7S8F1Y9,Potato virus A	-9.12182	scrambled
A0A7G3W8J7,Polianthes potyvirus A ,A0A1W5YSI2,Turnip mosaic virus (strain Japanese)	-153.596	scrambled
M4ZRC4,Turnip mosaic virus (strain Japanese) ,A0A6M2YZB3,Onion yellow dwarf virus	-15.5144	scrambled
A6P4N2,Turnip mosaic virus (strain Japanese) ,A0A5S8ZLM2,Sugarcane mosaic virus	-58.521	scrambled
A0A386QWR5,Bean common mosaic necrosis virus ,F2YI18,Watermelon mosaic virus	-183.658	scrambled
K9L193,Soybean mosaic virus ,A0A679B081,Plum pox virus	-54.967	scrambled
A0A6M2YYS5,Leek yellow stripe virus ,A0A1P8NZ03,Turnip mosaic virus (strain Japanese)	-47.6614	scrambled
Q85105,Potato virus Y ,A0A2Z5UG20,Plum pox potyvirus (strain D)	-47.2537	scrambled
A0A7G9INM2,Allium fistulosum potyvirus ,A0A7S8IS98,Potato virus A	-113.61	scrambled
A0A7G3W8F8,Soybean virus A ,A0A6G8QIR0,Watermelon mosaic virus	-227.971	scrambled
A0A809W0X4,Turnip mosaic virus (strain Japanese) ,A0A679B181,Plum pox virus	-56.0122	scrambled
A0A1X9RJ77,Ugandan cassava brown streak virus ,A0A224A3F8,Turnip mosaic virus (strain Japanese)	-76.7416	scrambled
J3RBC9,Potato virus Y ,A0A809W0D0,Turnip mosaic virus (strain Japanese)	-34.1215	scrambled
M4ZQU7,Turnip mosaic virus (strain Japanese) ,A0A060QP73,Wheat streak mosaic virus	52.0536	scrambled
W5RYZ6,Potato virus Y ,A0A1X9FT40,Sugarcane mosaic virus	-49.7888	scrambled
A0A6G6CIM6,Zucchini yellow mosaic virus ,Q6L6I0,Turnip mosaic virus (strain Japanese)	96.7071	scrambled
A0A7T0L4V5,Achyranthes bidentata mosaic virus ,Q3LE81,Shallot yellow stripe virus	17.6704	scrambled
A0A6M2YZ12,Leek yellow stripe virus ,A0A678TRK7,Ornithogalum mosaic virus	-23.4916	scrambled
A0A8F0LDC7,Zucchini yellow mosaic virus ,A0A224A442,Turnip mosaic virus (strain Japanese)	-31.8682	scrambled
A0A5B8HNK7,Plum pox virus ,A0A385LT59,Sweet potato virus C	-55.8283	scrambled
A0A679AZZ0,Plum pox virus ,A0A4D6T041,Tobacco etch virus	-41.8059	scrambled
G8EMS1,Potato virus Y ,A0A6M2YZ57,Onion yellow dwarf virus	-14.3741	scrambled
R9W0T1,Chilli veinal mottle virus ,Q65883,Bean yellow mosaic virus	-36.9119	scrambled
A0A076FR98,Potato virus Y ,D8X084,Plum pox virus	-62.0544	scrambled
A0A0E3N5M0,Sugarcane mosaic virus ,C5G6D9,Plum pox virus	67.2383	scrambled
A6P4M1,Turnip mosaic virus (strain Japanese) ,E5RTS1,Plum pox virus	-55.8266	scrambled
C7C6C2,Cassava brown streak virus ,A0A679B1H1,Plum pox virus	38.2697	scrambled
A0A6B7FAN8,Wheat yellow mosaic virus ,Q3LWV6,Potato virus Y	118.726	scrambled
A0A2P1DNN6,Cassava brown streak virus ,Q0VZC5,Narcissus yellow stripe virus	48.5256	scrambled
A0A7D7FDS5,Chilli veinal mottle virus ,A0A1W5YPI9,Potato virus Y	-122.107	scrambled
A0A3B8DE63,Plum pox virus ,A0A1W5YSH7,Turnip mosaic virus (strain Japanese)	-88.5783	scrambled
A0A223ZQP5,Turnip mosaic virus (strain Japanese) ,A0A6G6CIF5,Zucchini yellow mosaic virus	-0.0402349	scrambled
A8CSX0,Plum pox virus ,Q689S5,Turnip mosaic virus (strain Japanese)	88.7542	scrambled
M1GSG5,Papaya ringspot virus (strain W) ,A0A0S3X9E6,Plum pox virus	-38.6807	scrambled
N0DNM9,Potato virus Y ,A0A223ZRP4,Turnip mosaic virus (strain Japanese)	-35.6502	scrambled
A0A0U4DJS8,Zantedeschia mild mosaic virus ,C9WKB1,Soybean mosaic virus	-190.776	scrambled
A0A678NW40,Sugarcane streak mosaic virus ,Q7TDU0,Turnip mosaic virus (strain Japanese)	63.6448	scrambled
J7GCL7,Pokeweed mosaic virus ,A0A5P1KKF5,Potato virus Y	-38.3671	scrambled
A0A2Z5U3H3,Plum pox potyvirus (strain D) ,S4U3U6,Carrot thin leaf virus	-74.6022	scrambled
A0A4Y5T6S1,Watermelon mosaic virus ,Q01901,Papaya ringspot virus (strain P / mutant HA)	-3.01245	scrambled
A0P8K2,Turnip mosaic virus (strain Japanese) ,A0A023Y9J6,Hardenbergia mosaic virus	14.2556	scrambled
K4HVS6,Papaya ringspot virus P ,W5WUS8,Tulip breaking virus	116.076	scrambled
A0A165RB80,Watermelon mosaic virus ,A0A809W2F4,Turnip mosaic virus (strain Japanese)	-76.809	scrambled
A0A7D5TPQ7,Achyranthes virus A ,A0A809W2B3,Turnip mosaic virus (strain Japanese)	15.2564	scrambled
A0A8F8N294,Potato virus A ,A0A1W6GVB0,Bellflower veinal mottle virus	51.4061	scrambled
A0A7G3W8M6,Polianthes potyvirus B ,A0A0Y0SS16,Papaya leaf distortion mosaic virus	-64.608	scrambled
J3SYI6,Pokeweed mosaic virus ,Q0EDD6,Turnip mosaic virus (strain Japanese)	-36.9401	scrambled
A0A6M5E129,Potato virus Y ,A0A5Q0LPU1,Sweet potato virus G	-50.6757	scrambled
A0A5Q0LSG9,Sweet potato feathery mottle virus ,A0A2Z2L0E0,Barley yellow mosaic virus	21.1486	scrambled
A6P4P1,Turnip mosaic virus (strain Japanese) ,A0A097BVS0,Bean common mosaic virus	-36.5423	scrambled
A0A0D3RLH5,Sweet potato virus G ,A0A097GTX0,Bean yellow mosaic virus	-25.503	scrambled
A0A0H4D8Q6,Soybean mosaic virus ,A0A7D5QQN6,Wisteria vein mosaic virus	-234.024	scrambled
A0A4D6V0P9,Potato virus Y ,A0A4D5XKS8,Wild potato mosaic virus	-9.26224	scrambled
A0A2Z6IE03,Watermelon mosaic virus ,A0A7H0S4X0,Telosma mosaic virus	-260.154	scrambled
M4ZS58,Turnip mosaic virus (strain Japanese) ,A0A8G1GME9,Cassava brown streak virus	-97.8097	scrambled
K4HV50,Papaya ringspot virus P ,A0A1W5YPD8,Potato virus Y	-12.6793	scrambled
A0A3Q8VK41,Sugarcane mosaic virus ,A0A2Z4HIT7,Potato virus Y	19.6416	scrambled
A0A831ER60,Plum pox virus ,E7DX53,Soybean mosaic virus	-54.1221	scrambled
A0A5B8H331,Plum pox virus ,A5JQD4,Potato virus Y strain (N)W	-110.175	scrambled
A0A4Y1SHW0,Wheat yellow mosaic virus ,J9QPX4,Sunflower chlorotic mottle virus	126.746	scrambled
A0A6G8QIM1,Watermelon mosaic virus ,A0A0N9HET8,Soybean mosaic virus	-389.252	scrambled
C9WKC5,Soybean mosaic virus ,A0A809W270,Turnip mosaic virus (strain Japanese)	-77.4471	scrambled
A0A650AQQ9,Potato virus Y ,A6P4M1,Turnip mosaic virus (strain Japanese)	104.327	scrambled
A0P8M4,Turnip mosaic virus (strain Japanese) ,A0A679FJ40,Potato virus Y (strain N)	-2.07814	scrambled
A0A224A3Y9,Turnip mosaic virus (strain Japanese) ,K4HGY7,Potato virus Y	109.929	scrambled
A0A220IS74,Potato virus Y ,O56075,Peanut mottle virus (strain M)	-72.4467	scrambled
A0A223ZQC8,Turnip mosaic virus (strain Japanese) ,Q8BA03,Bean common mosaic necrosis virus	-9.79592	scrambled
A0A6G6CIE4,Zucchini yellow mosaic virus ,S4WYK0,Soybean mosaic virus	-114.483	scrambled
A0A7T8CZY9,Triticum mosaic virus ,D8X084,Plum pox virus	96.2372	scrambled
A0A5B8HSZ3,Plum pox virus ,Q85197,Potato virus A	-100.079	scrambled
J9XHS3,Pokeweed mosaic virus ,E1U7L1,Sweet potato feathery mottle virus	-44.0066	scrambled
Q0EDF9,Turnip mosaic virus (strain Japanese) ,V5RFZ6,Onion yellow dwarf virus	-38.3024	scrambled
A0A172ZPL3,Moroccan watermelon mosaic virus ,A0A3Q8C630,Papaya ringspot virus	99.3202	scrambled
A0A7T0L3W8,Maize dwarf mosaic virus ,A0A0S3XSG1,Plum pox virus	-69.1862	scrambled
A0A385LT51,Sweet potato feathery mottle virus ,A0A4P2S5K6,Sugarcane mosaic virus	-85.0806	scrambled
M4ZSF5,Turnip mosaic virus (strain Japanese) ,M4QKX4,Potato virus Y	-17.0658	scrambled
J9QN86,Sunflower chlorotic mottle virus ,A0A679B1W2,Plum pox virus	-43.9816	scrambled
A0A5P1KKH3,Potato virus Y ,M4ZRF0,Turnip mosaic virus (strain Japanese)	-30.582	scrambled
A0A3S7SX41,Phellodendron yellow ringspot associated virus ,A0A2Z2R5R7,Papaya ringspot virus	87.1761	scrambled
A0A7S5WMS7,Watermelon mosaic virus ,A6XJ25,Basella rugose mosaic virus	-88.5352	scrambled
B5TBC7,Soybean mosaic virus ,A0A809VYR8,Turnip mosaic virus (strain Japanese)	-68.95	scrambled
Q04574,Barley yellow mosaic virus (isolate Germany) ,A0A0B6XK51,Wheat streak mosaic virus	136.152	scrambled
E5RTS5,Plum pox virus ,A0A097BVR8,Bean common mosaic virus	-47.1912	scrambled
A6P4P5,Turnip mosaic virus (strain Japanese) ,A0A650D4M0,Plum pox virus	-50.5658	scrambled
A0A4P8VQR1,Ugandan cassava brown streak virus ,A0A481UMW7,Dasheen mosaic virus	109.46	scrambled
A0A5P1KKI9,Potato virus Y ,A0A809W078,Turnip mosaic virus (strain Japanese)	-28.4346	scrambled
D3GD93,Potato virus Y ,A0A6B7FBT0,Wheat yellow mosaic virus	122.079	scrambled
I7BST8,Tobacco vein banding mosaic virus ,A0A8G1GM27,Cassava brown streak virus	-27.2842	scrambled
A0A0U1YHU4,Sorghum mosaic virus ,A0A7S8IUD0,Potato virus A	-90.598	scrambled
F5B951,Celery mosaic virus ,A0A146BA17,Potato virus Y	-71.1576	scrambled
A0A2S1VVI0,Plum pox virus ,Q01206,Barley yellow mosaic virus (strain Japanese II-1)	-27.1507	scrambled
A0A6M6ABR1,Pea seed-borne mosaic virus ,A0A8G1LTY9,Cassava brown streak virus	-58.3515	scrambled
A0P8K6,Turnip mosaic virus (strain Japanese) ,A0A6M2YYB7,Leek yellow stripe virus	-24.6356	scrambled
A0A7G3W8E6,Maize bymovirus A ,A0A4P2S8E5,Sugarcane mosaic virus	95.0505	scrambled
A0A2S1VVI8,Plum pox virus ,F2YI28,Watermelon mosaic virus	-62.8632	scrambled
A0A346HHC7,Telosma mosaic virus ,A0A1X9FVY3,Sugarcane mosaic virus	-87.2944	scrambled
A0A0N9QCL5,Potato virus Y ,A0A3B8DE63,Plum pox virus	-111.645	scrambled
P29152,Pea seed-borne mosaic virus (strain DPD1) ,D2CL23,Bidens mottle virus	-72.1605	scrambled
A0A678PD01,Sugarcane streak mosaic virus ,Q6Y3X4,Plum pox virus	45.8207	scrambled
Q2VQ19,Plum pox virus ,Q6L6E7,Turnip mosaic virus (strain Japanese)	89.1623	scrambled
A0A5P9VQI9,Potato virus V ,A0A1L3KNQ6,Zucchini yellow mosaic virus	17.9222	scrambled
A0A6J3ZX05,Pepper veinal mottle virus ,A0A077SP24,Bean yellow mosaic virus	-55.5032	scrambled
A0A8G1LV56,Cassava brown streak virus ,A0A097BVS9,Bean common mosaic virus	76.6786	scrambled
A0A224A3Z7,Turnip mosaic virus (strain Japanese) ,A0A097BVR6,Bean common mosaic virus	-60.8215	scrambled
I7BST2,Tobacco vein banding mosaic virus ,A0A678U614,Bean common mosaic necrosis virus	-28.187	scrambled
Q5EGB8,Potato virus Y ,A0A410CPM2,Apium virus Y	-25.0617	scrambled
A0A4Y5MTD0,Passion fruit severe mottle virus ,A0A224A4M0,Turnip mosaic virus (strain Japanese)	-65.7412	scrambled
A0A1S6L936,Potato virus Y ,A0A2S1VVN3,Plum pox virus	-42.6684	scrambled
A0A159UTR2,Turnip mosaic virus (strain Japanese) ,C7C6C1,Cassava brown streak virus	-98.4882	scrambled
A0A1K0ILF0,Cassava brown streak virus ,A0A6G6CI92,Zucchini yellow mosaic virus	84.1118	scrambled
A0A8G1GLQ2,Cassava brown streak virus ,A0A166P346,Turnip mosaic virus (strain Japanese)	-51.9144	scrambled
A0A650D4Q4,Plum pox virus ,K4HFX2,Potato virus Y	-107.489	scrambled
A0A385LT45,Sweet potato feathery mottle virus ,Q1XFM1,Potato virus Y strain NTN	-27.4818	scrambled
A0A6M2YYK4,Leek yellow stripe virus ,M4QH62,Potato virus Y	-32.4852	scrambled
A0A6G8QIT1,Watermelon mosaic virus ,A0A2I6J673,Potato virus Y	-26.5028	scrambled
A0A6M2YZQ0,Onion yellow dwarf virus ,A0A5Q0LQ76,Sweet potato virus G	-15.7265	scrambled
B3Y9A9,Potato virus Y ,A0A6M6A934,Pea seed-borne mosaic virus	-60.9493	scrambled
A0A0D3RLH5,Sweet potato virus G ,A0A1P8NQ94,Watermelon mosaic virus	-50.9334	scrambled
A0A2Z2L5W0,Barley yellow mosaic virus ,A0A142I0V2,Sugarcane mosaic virus	66.9939	scrambled
E1U7K0,Sweet potato feathery mottle virus ,A0A165R9M6,Watermelon mosaic virus	-73.0866	scrambled
A0A679AZD5,Plum pox virus ,A0A5Q0LQ02,Sweet potato virus C	-58.3119	scrambled
I3RGT9,Zucchini yellow mosaic virus ,A0A830UAZ2,Plum pox virus	-4.24781	scrambled
A0A4P8VNG7,Cassava brown streak virus ,I3RGU2,Zucchini yellow mosaic virus	80.2051	scrambled
A0A679AXG9,Plum pox virus ,A0A6B7FAL8,Wheat yellow mosaic virus	89.1623	scrambled
Q5TLC8,Turnip mosaic virus (isolate UK1) ,A0A1B1RUZ8,Plum pox virus	-58.0022	scrambled
A0A2Z4HIM3,Potato virus Y ,A0A2Z2L0D3,Barley mild mosaic virus	40.6349	scrambled
A0A678TC00,Ornithogalum mosaic virus ,A0A5Q0LRX9,Sweet potato virus C	-91.3315	scrambled
A0A223ZQL1,Turnip mosaic virus (strain Japanese) ,F5A3N9,Tobacco vein banding mosaic virus	-57.3373	scrambled
A6P4P4,Turnip mosaic virus (strain Japanese) ,A0A1W5YPG0,Potato virus Y	-39.3416	scrambled
B4YQT2,Watermelon mosaic virus ,A0A650AQR1,Potato virus Y	-13.7235	scrambled
A0A223ZQE7,Turnip mosaic virus (strain Japanese) ,A0A2I7A1U3,Saffron latent virus	-16.3979	scrambled
A0A0A7DZP8,Asparagus virus 1 ,A0A4D5XKS5,Wild potato mosaic virus	-27.0564	scrambled
A0A679AZX8,Plum pox virus ,A0A6G6CI98,Zucchini yellow mosaic virus	-17.0018	scrambled
A0A650FPR0,Crow-dipper mosaic virus ,E5KGC6,Passion fruit woodiness virus	79.5298	scrambled
M1GUW3,Papaya ringspot virus P ,A0A6C0NCP3,Papaya ringspot virus	97.8827	scrambled
A0A8G1GLQ2,Cassava brown streak virus ,A0A097BVR0,Bean common mosaic virus	82.2874	scrambled
A0A1C9ULU7,Turnip mosaic virus (strain Japanese) ,A0A1X9FSN8,Sugarcane mosaic virus	-73.2813	scrambled
E5KWJ1,Bean common mosaic necrosis virus ,A0A0E3TVD0,Catharanthus mosaic virus	-65.8578	scrambled
A0A2D1CK65,Sweet potato feathery mottle virus ,K9LGN5,Potato virus Y	-54.6668	scrambled
C7S7E3,Pepper mottle virus ,A0A224A2B4,Turnip mosaic virus (strain Japanese)	-16.4978	scrambled
A0A7S8F201,Potato virus A ,O90733,Wheat yellow mosaic virus	-15.8946	scrambled
A0A5Q0LQI7,Sweet potato virus G ,A0A140GLA3,Watermelon mosaic virus	-57.7279	scrambled
A0A5P1IQ08,Papaya ringspot virus ,A0A223LWZ5,Potato virus Y	-16.2273	scrambled
A0A5P1KKG7,Potato virus Y ,M4ZQT4,Turnip mosaic virus (strain Japanese)	-37.8399	scrambled
A0A386QWR5,Bean common mosaic necrosis virus ,L7YBU6,Brugmansia mosaic virus	-25.0182	scrambled
A0A0D6A0I1,Turnip mosaic virus (strain Japanese) ,A0A1X9FWT0,Sugarcane mosaic virus	-76.1838	scrambled
A0A1X9FRC7,Sugarcane mosaic virus ,C9WKA9,Soybean mosaic virus	-52.4578	scrambled
A0A4P8VNG7,Cassava brown streak virus ,A0A0S1TLE4,Potato virus V	99.2215	scrambled
Q18PS3,Bean yellow mosaic virus ,Q689N4,Turnip mosaic virus (strain Japanese)	112.223	scrambled
A0A1C9ULU7,Turnip mosaic virus (strain Japanese) ,A0A7S8F1Y2,Potato virus A	-76.7921	scrambled
B4YQS5,Watermelon mosaic virus ,A0A7D5QRX2,Soybean mosaic virus	-386.124	scrambled
A0A1W5YPF2,Potato virus Y ,A0A068BC10,Bean common mosaic virus	0.0659984	scrambled
A0A6M2YYU3,Leek yellow stripe virus ,A0A7T0L3W1,Maize dwarf mosaic virus	-46.3769	scrambled
A0A077SQJ8,Bean yellow mosaic virus ,A0A240F8S6,Zucchini yellow mosaic virus	-14.1896	scrambled
A0A3Q8TNI1,Henbane mosaic virus ,A0A1B2TSI9,Coccinia mottle virus	29.7537	scrambled
Q8JJZ1,Potato virus Y ,A0A6G7GHB3,Sugarcane mosaic virus	-53.5155	scrambled
A0A1L2DBW1,Papaya ringspot virus ,A0A7S5IES4,Thladiantha dubia mosaic virus	-8.67296	scrambled
A0A0B4VMV8,Japanese yam mosaic virus ,F8TI44,Potato virus Y	-24.7866	scrambled
A6P4P4,Turnip mosaic virus (strain Japanese) ,A0A1B1PF72,Potato virus Y	-10.0648	scrambled
A0A165RA27,Watermelon mosaic virus ,A0A6B7HCS4,Potato virus Y	-15.5585	scrambled
J3SYI6,Pokeweed mosaic virus ,O92645,Clover yellow vein virus	-46.2937	scrambled
A0A165RB22,Watermelon mosaic virus ,A0P8P6,Turnip mosaic virus (strain Japanese)	79.5649	scrambled
A0A0S3XGA5,Plum pox virus ,A0A8G1GLV3,Ugandan cassava brown streak virus	-27.967	scrambled
A0P8L1,Turnip mosaic virus (strain Japanese) ,A0A0H5AL74,East Asian Passiflora virus	-32.2981	scrambled
A0A2Z6BDW9,East Asian Passiflora distortion virus ,A0A6M2YZ70,Leek yellow stripe virus	-1.24234	scrambled
A0A499QQX9,Zucchini yellow mosaic virus ,A0A288Z5N1,Potato virus Y	-23.0108	scrambled
A0A223ZQC7,Turnip mosaic virus (strain Japanese) ,M4QU66,Potato virus Y	2.15391	scrambled
A0A5B8HNA1,Plum pox virus ,A0A6M2YZL4,Onion yellow dwarf virus	-82.9093	scrambled
A0A3S8X881,Sugarcane mosaic virus ,A0P8N0,Turnip mosaic virus (strain Japanese)	157.591	scrambled
A0A1B2RUY7,Barbacena virus Y ,A0A8F8QR58,Sorghum mosaic virus	-46.9085	scrambled
A0A0D3RLN9,Sweet potato virus 2 ,A0A1W5YPE1,Potato virus Y	-28.3473	scrambled
X5ICX0,Wheat yellow mosaic virus ,C4B4U9,Bean yellow mosaic virus	85.6695	scrambled
Q80S19,Plum pox virus ,A0A3S8X8A7,Sugarcane mosaic virus	-76.4081	scrambled
Q8UZ37,Leek yellow stripe virus ,Q0EDE1,Turnip mosaic virus (strain Japanese)	-50.4494	scrambled
Q0EDE7,Turnip mosaic virus (strain Japanese) ,A0A0S3XL97,Plum pox virus	-73.2379	scrambled
A0A0D3RLI1,Sweet potato virus 2 ,Q689S0,Turnip mosaic virus (strain Japanese)	118.43	scrambled
A0A678TMD4,Potyvirus sp. ,M4ZRU0,Turnip mosaic virus (strain Japanese)	-151.319	scrambled
A0A678TBZ5,Ornithogalum mosaic virus ,A0A5Q0LQI7,Sweet potato virus G	-49.4188	scrambled
Q689N7,Turnip mosaic virus (strain Japanese) ,A0A5B9G151,Sugarcane mosaic virus	-62.8237	scrambled
P87550,Bean yellow mosaic virus ,A0A7S8F1Y9,Potato virus A	-80.17	scrambled
Q8QXL1,Sorghum mosaic virus ,A0A0D4D6N8,Turnip mosaic virus (strain Japanese)	-119.713	scrambled
A0A286R0S3,Pennisetum mosaic virus ,A0A5Q0LQB4,Sweet potato virus G	8.1525	scrambled
A0A3S8X843,Sugarcane mosaic virus ,A2T823,Pennisetum mosaic virus	-325.101	scrambled
A0A220QKH1,Papaya ringspot virus (strain W) ,I3RGV0,Zucchini yellow mosaic virus	44.669	scrambled
A0A223LX02,Potato virus Y ,A0A679AXZ5,Plum pox virus	-26.9262	scrambled
Q7T4I0,Turnip mosaic virus (strain Japanese) ,A0A6M6R433,Cerasus yedoensis potyvirus	-13.7303	scrambled
A0A2D1CK61,Sweet potato feathery mottle virus ,A0A060QTD4,Potato virus Y	-27.076	scrambled
A0A7U3M6B1,Moroccan watermelon mosaic virus ,A0A1X9FW18,Sugarcane mosaic virus	-18.2568	scrambled
A0A164W1D0,Tamarillo leaf malformation virus ,A0A3S8X883,Sugarcane mosaic virus	-103.972	scrambled
A0A1W5YP95,Potato virus Y ,A0A2Z1SVJ0,Cassava brown streak virus	17.0045	scrambled
A0A068ABU9,Lettuce mosaic virus ,A0A386QWQ1,Bean common mosaic virus	-5.10987	scrambled
A0A2Z1SVG3,Ugandan cassava brown streak virus ,A0A7S8F1Y9,Potato virus A	42.9483	scrambled
A0A7S8ITN0,Potato virus A ,A0A830ZKY6,Plum pox virus	-25.0602	scrambled
A0A0H4D4S4,Soybean mosaic virus ,A0A481XT33,Potato virus Y	95.578	scrambled
E3UUW7,Potato virus Y ,M4ZSK2,Turnip mosaic virus (strain Japanese)	-40.2452	scrambled
A0A809W1B0,Turnip mosaic virus (strain Japanese) ,A0A1W5YPC0,Potato virus Y	-38.4111	scrambled
A0A346RSK8,Turnip mosaic virus (strain Japanese) ,B2D0J2,Verbena virus Y	-39.9973	scrambled
A0A6M3VVE3,Potato virus Y ,A0A5Q0LQ50,Sweet potato feathery mottle virus	-54.1688	scrambled
A0A7D6A104,Turnip mosaic virus (strain Japanese) ,A0A1X9FSN8,Sugarcane mosaic virus	-67.6974	scrambled
A0A0H5AJR0,East Asian Passiflora virus ,D0FY85,Potato virus Y	-18.6257	scrambled
A0A223ZRE6,Turnip mosaic virus (strain Japanese) ,A0A5S9LZ74,Carrot virus Y	-30.0565	scrambled
A0A2Z4HIM3,Potato virus Y ,A0A809W2I4,Turnip mosaic virus (strain Japanese)	-27.2984	scrambled
A0A224A3K9,Turnip mosaic virus (strain Japanese) ,X2LF06,Yam mild mosaic virus	-50.0503	scrambled
A1XTA3,Beet mosaic virus ,A0A224A2P7,Turnip mosaic virus (strain Japanese)	-0.347746	scrambled
Q1XFL7,Potato virus Y strain Wilga ,A0A5Q0LRW7,Sweet potato virus C	-9.10324	scrambled
X5I0J3,Wheat yellow mosaic virus ,A6P4M8,Turnip mosaic virus (strain Japanese)	152.242	scrambled
A0A4Y5UBW0,Iris mild mosaic virus ,G8EMS1,Potato virus Y	-116.034	scrambled
Q8QXL2,Sorghum mosaic virus ,A0A6M2YZI9,Onion yellow dwarf virus	-52.7655	scrambled
A0A220IS75,Potato virus Y ,A0A679B052,Plum pox virus	-43.1807	scrambled
A0A1W5YPH1,Potato virus Y ,A0A1W6I4N5,Wheat yellow mosaic virus	40.7928	scrambled
A0A809W282,Turnip mosaic virus (strain Japanese) ,A0A7T0L3W8,Maize dwarf mosaic virus	-81.1502	scrambled
A0A6M2YZ03,Onion yellow dwarf virus ,A0A482LZ43,Turnip mosaic virus (strain Japanese)	-45.0008	scrambled
Q8QT09,Potato virus Y ,A0A7D3USL4,Ipomoea batatas potyvirus	-51.1764	scrambled
A0A0A7DZK1,Asparagus virus 1 ,Q8JRQ5,Pepper mottle virus	-93.1347	scrambled
A0A077SMT8,Bean yellow mosaic virus ,A0A7D7FJM8,Chilli veinal mottle virus	-25.0564	scrambled
A0A515VFK1,Wheat streak mosaic virus ,A0A679B153,Plum pox virus	109.927	scrambled
A0A6G8R428,Cerasus yedoensis potyvirus ,E1U7L4,Sweet potato feathery mottle virus	-69.0218	scrambled
A0A679AXQ0,Plum pox virus ,A0A224A1Y1,Turnip mosaic virus (strain Japanese)	-105.785	scrambled
A0A679AWI1,Plum pox virus ,A0A1W5YP93,Potato virus Y	-69.5354	scrambled
A0A650AQR1,Potato virus Y ,A0A077SQT7,Bean yellow mosaic virus	27.5813	scrambled
C0JMS3,Soybean mosaic virus ,A0A1W5YPB4,Potato virus Y	-9.98935	scrambled
A0A679B181,Plum pox virus ,A0A6J3ZVT9,Pepper veinal mottle virus	-131.718	scrambled
A0A6M2YZ62,Onion yellow dwarf virus ,A0A7H0S6C1,Potato virus Y	-7.83223	scrambled
Q8QQA0,Cocksfoot streak virus ,A0A830QRP3,Plum pox virus	-3.80223	scrambled
A0A679AXQ0,Plum pox virus ,A0A1X9FRE0,Sugarcane mosaic virus	-76.4081	scrambled
A0A1W5YPC1,Potato virus Y ,A0A6M2YYI9,Leek yellow stripe virus	-6.46713	scrambled
A0A6M2YYT5,Leek yellow stripe virus ,N0DTN8,Potato virus Y	-19.2319	scrambled
A0A1X9FSS3,Sugarcane mosaic virus ,A0A1W5YPJ0,Potato virus Y	4.50808	scrambled
A0A7T0BS06,Passionfruit Vietnam virus ,A0A481XSP7,Potato virus Y	37.9972	scrambled
L7XE68,Turnip mosaic virus (strain Japanese) ,U5YJF2,Peanut stripe virus	-71.1542	scrambled
A0A0H5AJR8,East Asian Passiflora virus ,A0A809W1U6,Turnip mosaic virus (strain Japanese)	-64.6769	scrambled
A0A3S7VIS0,Moroccan watermelon mosaic virus ,F5A3N8,Tobacco vein banding mosaic virus	-30.5514	scrambled
A0A4D6T0B1,Wheat streak mosaic virus ,A0A2H4V8Z2,Cassava brown streak virus	19.2609	scrambled
A0A2S1VVK5,Plum pox virus ,A0A223ZQI5,Turnip mosaic virus (strain Japanese)	-103.192	scrambled
A0A5S9I2M9,Papaya ringspot virus ,A0A6G6CI86,Zucchini yellow mosaic virus	52.1612	scrambled
C7S7E2,Pepper mottle virus ,A0A6B9VJM0,Amaranthus leaf mottle virus	-177.769	scrambled
F4ZZC9,Watermelon mosaic virus ,A0A4D6TVL2,Papaya ringspot virus	-25.4957	scrambled
Q0EDF3,Turnip mosaic virus (strain Japanese) ,A0A0N9ZVT9,Ugandan cassava brown streak virus	-112.509	scrambled
A0A4P2UPP0,Cassava brown streak virus ,A0A2U7SUG9,Bean common mosaic necrosis virus	60.9841	scrambled
A0A6B9J0H0,Begonia flower breaking virus ,I3RGU4,Zucchini yellow mosaic virus	-31.6255	scrambled
A0A1W5YP98,Potato virus Y ,A0A7U3VDC0,Macrophomina phaseolina poty-like virus	16.4342	scrambled
A0A165RAI4,Watermelon mosaic virus ,C7C6C2,Cassava brown streak virus	-27.4252	scrambled
A0A077SMT5,Bean yellow mosaic virus ,Q689M8,Turnip mosaic virus (strain Japanese)	113.281	scrambled
K9LFT2,Potato virus Y ,A0A345ZA01,Zucchini yellow mosaic virus	-3.6887	scrambled
K7DW11,Potato virus Y ,A0A224A2Q7,Turnip mosaic virus (strain Japanese)	-25.6433	scrambled
A0A3B8E2W8,Plum pox virus ,A0A164W1D0,Tamarillo leaf malformation virus	-64.4025	scrambled
A0A2I7A1U3,Saffron latent virus ,A0A482D448,Soybean mosaic virus	-152.677	scrambled
Q80S20,Plum pox virus ,Q5TLB4,Turnip mosaic virus (isolate UK1)	-102.955	scrambled
A0A2D1CK76,Sweet potato feathery mottle virus ,A0A4Y1MDT1,Papaya ringspot virus	-74.0687	scrambled
A0A2Z5U3X9,Plum pox potyvirus (strain D) ,A0A679B1Q3,Plum pox virus	-361.64	scrambled
A0A193KWQ4,Sweet potato virus G ,W5S6R6,Papaya ringspot virus	-32.8282	scrambled
A0A165RA89,Watermelon mosaic virus ,E5RTQ3,Plum pox virus	-64.933	scrambled
A0A0N9ZVT9,Ugandan cassava brown streak virus ,K4HV50,Papaya ringspot virus P	31.6444	scrambled
A0A220QKH3,Papaya ringspot virus (strain W) ,A0A8F8QSS2,Plum pox virus	-40.8897	scrambled
C9W107,Lupinus mosaic virus ,Q5TLC3,Turnip mosaic virus (isolate UK1)	-110.42	scrambled
A0A6M2YZ40,Onion yellow dwarf virus ,A0A481XVA8,Potato virus Y	27.3444	scrambled
A0A1B1W1W3,Zucchini yellow mosaic virus ,A0A2S1VVN3,Plum pox virus	-7.35673	scrambled
A0A0G3UZW6,Papaya ringspot virus ,E1U7L0,Sweet potato feathery mottle virus	-81.0392	scrambled
A6P4M4,Turnip mosaic virus (strain Japanese) ,A0A1X9FRK4,Sugarcane mosaic virus	-58.2873	scrambled
A0A679AYW8,Plum pox virus ,Q8QV60,Cowpea aphid-borne mosaic virus	-169.403	scrambled
A0A2Z6DRA9,East Asian Passiflora distortion virus ,M4ZRS9,Turnip mosaic virus (strain Japanese)	-39.2088	scrambled
A0A0K0PWR8,Papaya ringspot virus ,Q3LE80,Shallot yellow stripe virus	28.6519	scrambled
A0A2D1CK94,Sweet potato virus C ,A0A2S1VW15,Plum pox virus	-32.6912	scrambled
A0A1Z1VXG9,Watermelon mosaic virus ,A0A1W5YP94,Potato virus Y	-16.4984	scrambled
A0A6G8IQF1,Chilli veinal mottle virus ,A0A2H4SWS4,Plum pox virus	-105.436	scrambled
Q2A7R3,Fritillary virus Y ,C9WKB5,Soybean mosaic virus	-208.49	scrambled
Q2LAF9,Papaya ringspot virus ,Q689Q8,Turnip mosaic virus (strain Japanese)	122.987	scrambled
Q6WN47,Zucchini yellow mosaic virus ,A0A2D1CK79,Sweet potato virus C	-53.8053	scrambled
A0A6M2YZ55,Leek yellow stripe virus ,Q65883,Bean yellow mosaic virus	-41.1585	scrambled
A0A2H4V8Y6,Ugandan cassava brown streak virus ,C9WKB7,Soybean mosaic virus	43.727	scrambled
S4WYK0,Soybean mosaic virus ,Q88507,Tobacco etch virus	-65.5454	scrambled
A0A8F2JGI4,Beet mosaic virus ,A0A7D6EQD8,Potato virus Y	-21.1045	scrambled
A0A8F8QTR1,Pea seed-borne mosaic virus ,A0A809VZL0,Turnip mosaic virus (strain Japanese)	-95.4251	scrambled
A6P4M3,Turnip mosaic virus (strain Japanese) ,E9NZV3,Eggplant mild leaf mottle virus	75.3499	scrambled
Q3LE80,Shallot yellow stripe virus ,M4ZRB4,Turnip mosaic virus (strain Japanese)	14.885	scrambled
G4XN16,Soybean mosaic virus ,Q8QQA0,Cocksfoot streak virus	-81.6384	scrambled
Q8JQZ3,Wheat streak mosaic virus ,A0A1X9FW05,Sugarcane mosaic virus	85.0756	scrambled
A0A0U1YL83,Sorghum mosaic virus ,A0A7S8F201,Potato virus A	-76.3562	scrambled
Q0EDC3,Turnip mosaic virus (strain Japanese) ,A0A1X9FUV9,Sugarcane mosaic virus	-67.4823	scrambled
C4B4V2,Bean yellow mosaic virus ,A0A165R9P3,Watermelon mosaic virus	-3.04925	scrambled
V5RF62,Onion yellow dwarf virus ,P18247,Potato virus Y (strain N)	-19.8804	scrambled
A0A6M2YZ10,Onion yellow dwarf virus ,A0A0N9R527,Potato virus Y	-11.3985	scrambled
L0H5K6,Colombian datura virus ,A0A162CW61,Potato virus Y	71.0531	scrambled
A0A386QWS5,Bean common mosaic virus ,A0A8A5T9N0,Soybean mosaic virus	-188.047	scrambled
A0A1B0THH6,Potato virus Y ,M4ZSH0,Turnip mosaic virus (strain Japanese)	-47.3767	scrambled
A0A7M3UY05,Chilli veinal mottle virus ,Q80P26,Peru tomato mosaic virus	-112.001	scrambled
G9FIG4,Leek yellow stripe virus ,A0A097BVS1,Bean common mosaic virus	2.01259	scrambled
A0A6M2YYJ7,Leek yellow stripe virus ,A0A7S8F1Z3,Potato virus A	-62.7619	scrambled
A0A7S6UDC1,Turnip mosaic virus (strain Japanese) ,A0A2P1DNN4,Cassava brown streak virus	-98.2358	scrambled
A0A286QI57,Kalanchoe mosaic virus ,A0A1W5YPG1,Potato virus Y	-82.3461	scrambled
A0A7T1BYL3,Basella rugose mosaic virus ,A0A809W1W2,Turnip mosaic virus (strain Japanese)	-8.70375	scrambled
V5RPZ3,Leek yellow stripe virus ,A0A0A7CC10,Lettuce mosaic virus	-83.5919	scrambled
I3RGU0,Zucchini yellow mosaic virus ,A0A1W5YPA2,Potato virus Y	-19.3262	scrambled
A0A5A4K267,Peanut mottle virus ,Q80R19,Papaya ringspot virus	5.13607	scrambled
A0A7D5QYX9,Peanut mottle virus ,A0A8G1GM05,Cassava brown streak virus	16.6517	scrambled
A0A6M6R228,Viola philippica potyvirus ,Q689R1,Turnip mosaic virus (strain Japanese)	106.404	scrambled
A0A067XIW6,Pennisetum mosaic virus ,A0A224A3Z2,Turnip mosaic virus (strain Japanese)	-19.1627	scrambled
A0A3Q8I5Y6,Sugarcane mosaic virus ,M4QJI2,Potato virus Y	16.3968	scrambled
A0A8E7EZQ5,Watermelon mosaic virus ,A0A650FQ94,Zucchini tigre mosaic virus	-30.2873	scrambled
A0A224A3J1,Turnip mosaic virus (strain Japanese) ,T2D1K1,Bean yellow mosaic virus	-35.8344	scrambled
A0A0H4DAR0,Soybean mosaic virus ,A0A2H4X1W4,Sweet potato feathery mottle virus	-64.6887	scrambled
A0A223ZRG0,Turnip mosaic virus (strain Japanese) ,A0A679B0F9,Plum pox virus	-45.728	scrambled
A0A068BEH0,Bean common mosaic virus ,A0A679AZD1,Plum pox virus	-34.3919	scrambled
A0A7T0BRV7,Telosma mosaic virus ,A0A6B7FC07,Wheat yellow mosaic virus	28.8707	scrambled
A0A161H885,Watermelon mosaic virus ,A0A6B7FE02,Wheat yellow mosaic virus	80.76	scrambled
A0A8E7IXU3,Potato virus Y ,A0A8E4HNS2,Cowpea aphid-borne mosaic virus	14.4953	scrambled
A0A809VYZ1,Turnip mosaic virus (strain Japanese) ,A0A650E6P5,Wheat spindle streak mosaic virus	32.7286	scrambled
A0A7S8ITC3,Potato virus A ,A0A0A0Y0X0,Canna yellow streak virus	-26.9262	scrambled
A0A1D8FFY0,Euphorbia ringspot virus ,A0A6B7H7Q9,Sweet potato virus E	11.9214	scrambled
A0A7S8F1Y9,Potato virus A ,M1GSG5,Papaya ringspot virus (strain W)	116.66	scrambled
A0A1W5YPF2,Potato virus Y ,A0A2S1VVL5,Plum pox virus	-61.0275	scrambled
A0A224A2P7,Turnip mosaic virus (strain Japanese) ,Q9E160,Wheat streak mosaic virus	47.4261	scrambled
A0A7T0L3Q2,Maize dwarf mosaic virus ,C9DRL2,Canna yellow streak virus	-70.2981	scrambled
Q05912,Zucchini yellow mosaic virus ,A0A0C4URS3,Potato virus Y	-9.01536	scrambled
A0A5H2ZVR0,Turnip mosaic virus (strain Japanese) ,V5RF62,Onion yellow dwarf virus	-38.2474	scrambled
Q689S9,Turnip mosaic virus (strain Japanese) ,A0A6M2YYH7,Leek yellow stripe virus	-9.15336	scrambled
A0A679AXJ9,Plum pox virus ,R4RBM1,Potato virus Y	-69.5354	scrambled
A0A6M2YZM7,Leek yellow stripe virus ,Q0EDF2,Turnip mosaic virus (strain Japanese)	-37.64	scrambled
A0A679B0C6,Plum pox virus ,A0A4Y1SHW0,Wheat yellow mosaic virus	-23.1067	scrambled
Q52V19,Plum pox virus ,A0A385LT29,Sweet potato feathery mottle virus	-74.3051	scrambled
A0A8G1GM12,Ugandan cassava brown streak virus ,A0A6M2YZL0,Onion yellow dwarf virus	48.7178	scrambled
Q9PYF0,Plum pox virus ,A0A097BVS9,Bean common mosaic virus	-54.7094	scrambled
Q689Q9,Turnip mosaic virus (strain Japanese) ,A0A0K0PIK3,Sugarcane mosaic virus	-61.8069	scrambled
A0A385LT59,Sweet potato virus C ,A0A223ZQB6,Turnip mosaic virus (strain Japanese)	-74.8353	scrambled
A0A077SQJ8,Bean yellow mosaic virus ,A0A3G5BB15,Sweet potato feathery mottle virus	-36.2083	scrambled
A0A4P2S5J2,Sugarcane mosaic virus ,Q91I88,Turnip mosaic virus (strain Japanese)	-40.8866	scrambled
R9W0T1,Chilli veinal mottle virus ,A0A161H848,Watermelon mosaic virus	-77.9244	scrambled
A0A8D6P0L8,Freesia mosaic virus ,V5RPZ3,Leek yellow stripe virus	-55.1891	scrambled
Q7T914,Zucchini yellow mosaic virus ,Q80MX2,Cardamom mosaic virus	98.6045	scrambled
A0A2D1CK65,Sweet potato feathery mottle virus ,A0A6M2YZ62,Onion yellow dwarf virus	-70.8458	scrambled
D5J731,Sunflower chlorotic mottle virus ,E1B2Y0,Soybean mosaic virus	-9.12548	scrambled
Q01500,Pepper mottle virus (isolate California) ,A7XZS1,Wheat eqlid mosaic virus	63.7036	scrambled
A0P8L8,Turnip mosaic virus (strain Japanese) ,N0DQ82,Potato virus Y	-8.44483	scrambled
A0A6M2YZ03,Onion yellow dwarf virus ,A0A481XTD3,Potato virus Y	32.1235	scrambled
N0DQ82,Potato virus Y ,W8R7M1,Peanut mottle virus	-122.803	scrambled
A0A6M2YZC9,Onion yellow dwarf virus ,A0A2U7Y4C5,Potato virus Y	-10.9386	scrambled
A0A6B7LIQ9,Sweet potato feathery mottle virus ,D5J730,Sunflower chlorotic mottle virus	-47.6126	scrambled
A0A2Z5UG20,Plum pox potyvirus (strain D) ,A0A224A402,Turnip mosaic virus (strain Japanese)	-102.891	scrambled
A0A223ZQJ7,Turnip mosaic virus (strain Japanese) ,A0A481XT33,Potato virus Y	134.937	scrambled
A0A0A7CC16,Lettuce mosaic virus ,A0A679B0H4,Plum pox virus	-66.3773	scrambled
Q5EGB8,Potato virus Y ,E3NYV4,Potato virus Y (strain C)	-309.17	scrambled
A0A678PD01,Sugarcane streak mosaic virus ,A0A2U7SU65,Bean common mosaic necrosis virus	87.2684	scrambled
A0A7G3W8M4,Polianthes potyvirus A ,A0A6B7FDY3,Wheat yellow mosaic virus	85.0065	scrambled
A0A0B4VLK2,Telosma mosaic virus ,Q689Q8,Turnip mosaic virus (strain Japanese)	28.0395	scrambled
A0A0N9QMF6,Potato virus Y ,K4HUS6,Papaya ringspot virus P	-4.29104	scrambled
A0A067XIW3,Pennisetum mosaic virus ,A0A6B7FGF6,Wheat yellow mosaic virus	184.031	scrambled
F8TI47,Potato virus Y ,Q0EDC4,Turnip mosaic virus (strain Japanese)	-30.2789	scrambled
A0A679B1J1,Plum pox virus ,A0A481XTA9,Potato virus Y	89.1623	scrambled
A0A140DJD3,East Asian Passiflora virus ,A0A1B0VG49,Chilli veinal mottle virus	-83.7645	scrambled
A0A6M2RIN5,Sweet potato virus G ,Q6L6F3,Turnip mosaic virus (strain Japanese)	123.994	scrambled
A0A7T0PNH0,Maize dwarf mosaic virus ,A0A6M2YYW2,Leek yellow stripe virus	-1.02456	scrambled
A0A6B7LMR1,Sweet potato feathery mottle virus ,A0A679B0H4,Plum pox virus	-48.9156	scrambled
A0A6G8QIR3,Watermelon mosaic virus ,A0A515VFJ0,Wheat streak mosaic virus	-31.3039	scrambled
A0A678UIJ2,Bean common mosaic virus ,A0A1P8NZ00,Turnip mosaic virus (strain Japanese)	-35.1319	scrambled
A0A809W068,Turnip mosaic virus (strain Japanese) ,A0A8E4IFQ0,Sugarcane mosaic virus	-60.9066	scrambled
A0P8L3,Turnip mosaic virus (strain Japanese) ,K9LHF1,Potato virus Y	-41.2644	scrambled
A0A481UMW7,Dasheen mosaic virus ,Q689R5,Turnip mosaic virus (strain Japanese)	108.199	scrambled
A0A077SP16,Bean yellow mosaic virus ,E1U286,Sweet potato feathery mottle virus	-64.036	scrambled
A0A165RB72,Watermelon mosaic virus ,A0A0K0PIK3,Sugarcane mosaic virus	-102.179	scrambled
A0A679AWD7,Plum pox virus ,Q7T4I6,Turnip mosaic virus (strain Japanese)	-101.337	scrambled
X5I112,Wheat yellow mosaic virus ,A0A0A7CC26,Lettuce mosaic virus	141.922	scrambled
A0A2Z6EAG5,Narcissus yellow stripe virus ,A0A5P1KKG7,Potato virus Y	-21.4774	scrambled
A0A679AX67,Plum pox virus ,X2L7U3,Yam mild mosaic virus	-167.628	scrambled
A0A1B0THH7,Potato virus Y ,A0A386QWL9,Bean common mosaic necrosis virus	13.1957	scrambled
A0A6B7FAM6,Wheat yellow mosaic virus ,A0A515VFI0,Triticum mosaic virus	113.733	scrambled
J7KIS5,Caladenia virus A ,A0A8G1GM72,Ugandan cassava brown streak virus	-22.2698	scrambled
A0A6M2YZB3,Onion yellow dwarf virus ,A0A067XIU3,Pennisetum mosaic virus	-20.7636	scrambled
A0A1B0THH5,Potato virus Y ,A0A3S8X873,Sugarcane mosaic virus	105.125	scrambled
Q85265,Potato virus Y ,D5J730,Sunflower chlorotic mottle virus	-211.464	scrambled
A0A1W5YP86,Bean common mosaic necrosis virus ,Q5EGB5,Potato virus Y	-19.1715	scrambled
A0A6M3VVE3,Potato virus Y ,K4PBT6,Rose yellow mosaic virus	35.7317	scrambled
A0A6M3B559,Cucumber vein yellowing virus ,A0A2K8IP61,Narcissus latent virus	107.901	scrambled
A0A240G1B4,Chinese yam necrotic mosaic virus ,A0A224A351,Turnip mosaic virus (strain Japanese)	100.881	scrambled
F2YI19,Watermelon mosaic virus ,Q8JQZ3,Wheat streak mosaic virus	-25.7576	scrambled
A0A2S1VVJ3,Plum pox virus ,A0A0K0Y0R3,Sugarcane mosaic virus	-63.851	scrambled
A0A1W5YPF4,Potato virus Y ,A0A089X238,Turnip mosaic virus (strain Japanese)	-31.4049	scrambled
A0A023Y8S9,Hardenbergia mosaic virus ,Q7T4J5,Turnip mosaic virus (strain Japanese)	4.36084	scrambled
Q8JQZ6,Wheat streak mosaic virus ,A0A097BVS2,Bean common mosaic virus	92.7698	scrambled
A0A7S6UDC1,Turnip mosaic virus (strain Japanese) ,A0A142I0V0,Sugarcane mosaic virus	-40.7453	scrambled
A0A6M2YYE7,Leek yellow stripe virus ,A0A679AZC1,Plum pox virus	-40.8693	scrambled
K9MXF2,Tomato necrotic stunt virus ,Q0EDD1,Turnip mosaic virus (strain Japanese)	-37.8442	scrambled
A0A6G8HK48,Moroccan watermelon mosaic virus ,A1C2E6,Arracacha mottle virus	-75.5818	scrambled
A0A679AXJ9,Plum pox virus ,Q82933,Johnsongrass mosaic virus	-51.5524	scrambled
A0A7S8ITT5,Potato virus A ,L7XD08,Turnip mosaic virus (strain Japanese)	-84.7157	scrambled
A0A7S8F0V6,Potato virus A ,A0A8G1GMC5,Cassava brown streak virus	-42.8793	scrambled
A0A8F8QTS0,Ugandan cassava brown streak virus ,C7S7E6,Pepper mottle virus	117.831	scrambled
A0A1W5YP98,Potato virus Y ,A0A4Y1MDF3,Papaya ringspot virus	-30.3265	scrambled
A0A679AY52,Plum pox virus ,A0A4Y5UBL2,Tulip breaking virus	-92.6883	scrambled
Q0EDB7,Turnip mosaic virus (strain Japanese) ,I6UAN1,Plum pox virus	-42.9678	scrambled
A0A6M2YZK3,Onion yellow dwarf virus ,Q689R3,Turnip mosaic virus (strain Japanese)	34.0168	scrambled
A0A2H4ZAX4,Papaya leaf distortion mosaic virus ,Q2EKD7,Papaya ringspot virus	-20.1532	scrambled
A0A2Z6AQL4,East Asian Passiflora distortion virus ,F8TI56,Potato virus Y	5.55949	scrambled
C1KAE5,Soybean mosaic virus ,A0A224A402,Turnip mosaic virus (strain Japanese)	-70.0446	scrambled
A0A8F8QSV4,Bean yellow mosaic virus ,Q9IW34,Pea seed-borne mosaic virus	-51.4547	scrambled
A0A4D5XKS7,Wild potato mosaic virus ,A0A8G1GLS5,Pea seed-borne mosaic virus	-21.929	scrambled
X5I112,Wheat yellow mosaic virus ,A0A2Z2L3J1,Barley yellow mosaic virus	114.387	scrambled
M4ZRF6,Turnip mosaic virus (strain Japanese) ,A0A220QT51,Potato virus Y	-27.772	scrambled
A0A1L3KNS8,Hubei Poty-like virus 1 ,A0A8D6L6B7,Clover yellow vein virus	43.1073	scrambled
F2YI28,Watermelon mosaic virus ,A0A224A3Y6,Turnip mosaic virus (strain Japanese)	-77.8358	scrambled
A0A3S8TMM9,Henbane mosaic virus ,A0A679B1H4,Plum pox virus	-88.3186	scrambled
Q85105,Potato virus Y ,A0A165R9J5,Watermelon mosaic virus	-0.463737	scrambled
A0A1W5YPD5,Potato virus Y ,Q0EDB8,Turnip mosaic virus (strain Japanese)	-30.2893	scrambled
A0A6B7FAL6,Wheat yellow mosaic virus ,A0A4D5XKJ6,Wild potato mosaic virus	122.776	scrambled
A0A224A3S8,Turnip mosaic virus (strain Japanese) ,B2REG1,Shallot yellow stripe virus	-6.95434	scrambled
A0A7T1KN77,Potato virus Y ,A0A0D3RLP5,Sweet potato feathery mottle virus	-36.7814	scrambled
Q0EDE1,Turnip mosaic virus (strain Japanese) ,A0A6M2YZ96,Leek yellow stripe virus	-48.4089	scrambled
A0A077SQK2,Bean yellow mosaic virus ,A0A2U7STW1,Bean common mosaic necrosis virus	-23.0768	scrambled
Q8BA03,Bean common mosaic necrosis virus ,A0A809W2A0,Turnip mosaic virus (strain Japanese)	-27.667	scrambled
A0A679B1E8,Plum pox virus ,A0FKE0,Potato virus Y	-107.489	scrambled
A0A348FKE7,Turnip mosaic virus (strain Japanese) ,A0A2U9AG80,Alpinia oxyphylla mosaic virus	36.3782	scrambled
A0A8G1GM72,Ugandan cassava brown streak virus ,A0A224A3J8,Turnip mosaic virus (strain Japanese)	-37.8207	scrambled
A0A809W048,Turnip mosaic virus (strain Japanese) ,M5AN52,Passion fruit woodiness virus	-39.6154	scrambled
A0A3G5BB10,Sweet potato virus C ,Q6XQ83,Soybean mosaic virus	-82.4389	scrambled
A0A7M3UFX1,Potato virus Y ,A0A3S8X883,Sugarcane mosaic virus	-46.9976	scrambled
F2XX69,Plum pox virus ,A0A1W5YPA7,Potato virus Y	-113.493	scrambled
A0A7S8F0R4,Potato virus A ,A0A7D3V6E5,Ipomoea batatas potyvirus	-72.6842	scrambled
Q68T41,Watermelon mosaic virus ,I3RGT6,Zucchini yellow mosaic virus	-111.568	scrambled
I3RGV5,Zucchini yellow mosaic virus ,A0A0D6A0P3,Turnip mosaic virus (strain Japanese)	-27.3639	scrambled
A0A6G6CI74,Zucchini yellow mosaic virus ,A0A5Q0LPT3,Sweet potato virus C	-27.074	scrambled
A0A0D6A0H2,Turnip mosaic virus (strain Japanese) ,A0A650E6P5,Wheat spindle streak mosaic virus	35.1025	scrambled
M4ZSJ0,Turnip mosaic virus (strain Japanese) ,A0A8F8MZP4,Cassava brown streak virus	-100.328	scrambled
Q0EDD5,Turnip mosaic virus (strain Japanese) ,K4HCF9,Donkey orchid virus A	-96.4808	scrambled
A0A097BVS8,Bean common mosaic virus ,A0A2R4P8J1,Potato virus Y	-1.54954	scrambled
A0A8G1GLV1,Ugandan cassava brown streak virus ,A0A6M5E3I5,Potato virus Y	101.052	scrambled
A0A224A3K3,Turnip mosaic virus (strain Japanese) ,A0A0A7CC88,Lettuce mosaic virus	-61.9037	scrambled
A0A1W5YP76,Bean common mosaic necrosis virus ,A0A7G3W8J9,Polianthes potyvirus B	-16.3628	scrambled
A0A224A2V7,Turnip mosaic virus (strain Japanese) ,A0A6M2YZF0,Onion yellow dwarf virus	-39.3757	scrambled
A0A7S8IUD8,Potato virus A ,A0A224A3R9,Turnip mosaic virus (strain Japanese)	-93.2605	scrambled
A0A679B0B7,Plum pox virus ,A0A5P1KKH6,Potato virus Y	-65.4393	scrambled
Q9WAA3,Barley mild mosaic virus ,A0A224A2Q7,Turnip mosaic virus (strain Japanese)	91.9143	scrambled
A0A6M2YYL6,Leek yellow stripe virus ,A0A075EHM3,Bean common mosaic virus	1.88543	scrambled
F2XX67,Plum pox virus ,A0A161H848,Watermelon mosaic virus	-2.71455	scrambled
E1U7K2,Sweet potato feathery mottle virus ,A0A6M2YZJ1,Onion yellow dwarf virus	-91.7519	scrambled
A0A172WBP5,Chinese yam necrotic mosaic virus ,A0A678NVY9,Sugarcane streak mosaic virus	145.145	scrambled
Q71BD5,Barley yellow mosaic virus ,A0A8K1TN85,Pea seed-borne mosaic virus	92.9065	scrambled
A0A4Y1MD52,Papaya ringspot virus ,A0A830QQ88,Plum pox virus	-14.3595	scrambled
A0A7G3W8M7,Polianthes potyvirus B ,N0DNM9,Potato virus Y	-30.9045	scrambled
A0A2Z2L3J1,Barley yellow mosaic virus ,E5RTR5,Plum pox virus	119.381	scrambled
A0A6M2YYT6,Leek yellow stripe virus ,A0A678UIJ2,Bean common mosaic virus	-28.1963	scrambled
A0A6B9KXJ2,Papaya ringspot virus ,A0A2I6PCS8,Pokeweed mosaic virus	39.4951	scrambled
C9WKC6,Soybean mosaic virus ,F4ZLQ9,Hardenbergia mosaic virus	-212.952	scrambled
Q27ID7,Watermelon mosaic virus ,A0A089X238,Turnip mosaic virus (strain Japanese)	-57.6365	scrambled
A0A1W5YPB5,Potato virus Y ,Q0EDE2,Turnip mosaic virus (strain Japanese)	-27.4705	scrambled
A0P8K9,Turnip mosaic virus (strain Japanese) ,A0A6M2YZD3,Leek yellow stripe virus	-22.1152	scrambled
C9WKB0,Soybean mosaic virus ,M4ZRA4,Turnip mosaic virus (strain Japanese)	-69.9254	scrambled
A0A481XSQ4,Potato virus Y ,A0A679FP07,Potato virus Y (strain O)	-221.653	scrambled
A0A7D6ER90,Potato virus Y ,A0A6M2YZL4,Onion yellow dwarf virus	-26.2939	scrambled
A0A4P2S7M1,Sugarcane mosaic virus ,F8TI70,Potato virus Y	4.50808	scrambled
A0A385JPF0,Bean common mosaic virus ,A0A067XIW9,Pennisetum mosaic virus	-75.7538	scrambled
A0A3Q8VK41,Sugarcane mosaic virus ,A0A223ZQE7,Turnip mosaic virus (strain Japanese)	-25.0043	scrambled
A0A0N9ZPX2,Ugandan cassava brown streak virus ,A0A2S1VW15,Plum pox virus	82.1555	scrambled
A0A7S8F212,Potato virus A ,A0A0D6A1B1,Turnip mosaic virus (strain Japanese)	-93.7397	scrambled
A0A1W5YPJ4,Potato virus Y ,A0A0D6A0Q5,Turnip mosaic virus (strain Japanese)	-37.2606	scrambled
A0A164W6R2,Turnip mosaic virus (strain Japanese) ,A0A385EJ54,Plum pox virus	-39.9296	scrambled
A0A8G1GLS5,Pea seed-borne mosaic virus ,A0A8G1GLW2,Ugandan cassava brown streak virus	-29.8115	scrambled
Q8JMY2,Turnip mosaic virus (strain Japanese) ,A0A2Z2KYL4,Barley yellow mosaic virus	39.3427	scrambled
A0A3S8X8C0,Sugarcane mosaic virus ,Q02442,Barley mild mosaic virus	38.6893	scrambled
Q7T4H1,Turnip mosaic virus (strain Japanese) ,A0A385H8I5,Barley mild mosaic virus	52.8238	scrambled
A0A2U7SUG9,Bean common mosaic necrosis virus ,A0A2Z2L0D3,Barley mild mosaic virus	12.3841	scrambled
A0A809W2B7,Turnip mosaic virus (strain Japanese) ,A0A342RE54,Sugarcane mosaic virus	-85.3951	scrambled
Q689R8,Turnip mosaic virus (strain Japanese) ,A0A6M2YYV2,Leek yellow stripe virus	-29.295	scrambled
A0A4P2UP33,Cassava brown streak virus ,A0A0A7KRR3,Cowpea aphid-borne mosaic virus	0.782289	scrambled
A0A830QS75,Plum pox virus ,A0A8G1GLT9,Ugandan cassava brown streak virus	-65.2432	scrambled
I3RGT5,Zucchini yellow mosaic virus ,C7C6A6,Ugandan cassava brown streak virus	-16.9426	scrambled
E9NZV3,Eggplant mild leaf mottle virus ,A8QWY6,Tobacco vein banding mosaic virus	91.8492	scrambled
A0A0N7DI16,Potato virus Y ,Q89255,Wheat spindle streak mosaic virus	32.632	scrambled
A0A1S5MRJ1,Dasheen mosaic virus ,A0A2S1VVJ0,Plum pox virus	-13.1326	scrambled
A0A2S1VVJ3,Plum pox virus ,A0A8G1GLQ1,Cassava brown streak virus	-59.9269	scrambled
C3SAF8,Turnip mosaic virus (strain Japanese) ,U5YJF2,Peanut stripe virus	-67.657	scrambled
A0A2H4HTT1,Dasheen mosaic virus ,A0A6B9KT92,Papaya ringspot virus	-11.1473	scrambled
A0A224A3X4,Turnip mosaic virus (strain Japanese) ,C5G6E4,Plum pox virus	-58.0022	scrambled
A0A6G6CI87,Zucchini yellow mosaic virus ,Q4ZHU5,Potato virus Y	-26.739	scrambled
A0A6M2YZ71,Leek yellow stripe virus ,E5RTT5,Plum pox virus	-22.695	scrambled
A0A679AZC1,Plum pox virus ,A0A223ZPT9,Turnip mosaic virus (strain Japanese)	-98.1198	scrambled
A0A830U7C7,Plum pox virus ,Q7T4I9,Turnip mosaic virus (strain Japanese)	-109.886	scrambled
P89201,Sweet potato mild mottle virus (isolate Salazar) ,A0A4Y5UK01,Potato virus Y	55.6241	scrambled
Q5TLC5,Turnip mosaic virus (isolate UK1) ,A0A3G5BB16,Sweet potato virus C	-37.5399	scrambled
J3RCD9,Potato virus Y ,A0A5Q0LPW5,Sweet potato feathery mottle virus	-38.075	scrambled
A0A165RB72,Watermelon mosaic virus ,A0A097BVT5,Bean common mosaic virus	-202.24	scrambled
Q0R407,Zucchini yellow mosaic virus ,Q0EDF5,Turnip mosaic virus (strain Japanese)	-68.6384	scrambled
D2N2J0,Chilli veinal mottle virus ,A0A1W5YPJ1,Potato virus Y	-126.906	scrambled
A0A2S1VW14,Plum pox virus ,A0A1U9WZ55,Wheat streak mosaic virus	86.7331	scrambled
A0A2Z2R5R7,Papaya ringspot virus ,A0A2H4SWR7,Plum pox virus	-1.33033	scrambled
A0A077SN06,Bean yellow mosaic virus ,A0A8F8QQS7,Ugandan cassava brown streak virus	-13.3963	scrambled
A0A1P8NQ94,Watermelon mosaic virus ,A0A1W5YPJ0,Potato virus Y	-8.41107	scrambled
Q82933,Johnsongrass mosaic virus ,A0A6M2YZ84,Onion yellow dwarf virus	-147.395	scrambled
Q4ZHG2,Pepper veinal mottle virus ,Q90069,Soybean mosaic virus (strain G2)	-68.9833	scrambled
A0P8P6,Turnip mosaic virus (strain Japanese) ,A0A8G1LUA6,Cassava brown streak virus	-74.7761	scrambled
I6ZXN5,Potato virus Y ,A0A386QWN9,Bean common mosaic virus	-7.17133	scrambled
A0A223ZQA8,Turnip mosaic virus (strain Japanese) ,A0A146FDA4,Soybean mosaic virus	-58.5216	scrambled
A0A4Y5UBW0,Iris mild mosaic virus ,A0A346RTU6,Areca palm necrotic ringspot virus	-4.95727	scrambled
A0A5B9H7B3,Maize dwarf mosaic virus ,E1U275,Sweet potato feathery mottle virus	-54.4334	scrambled
Q5ZPN7,Potato virus Y ,A0A077SP18,Bean yellow mosaic virus	13.7873	scrambled
A0A223ZQS1,Turnip mosaic virus (strain Japanese) ,A0A6M2YZL8,Onion yellow dwarf virus	-44.3567	scrambled
A0A6M2YZF2,Onion yellow dwarf virus ,A0EXG5,Turnip mosaic virus (strain Japanese)	-48.3464	scrambled
A0A2U7SUG8,Bean common mosaic necrosis virus ,M4QGZ1,Potato virus Y	-15.3764	scrambled
A0A5B8HPN9,Plum pox virus ,A0A060QP73,Wheat streak mosaic virus	-3.54209	scrambled
A0A1B0THH2,Potato virus Y ,A0A7S8F0V6,Potato virus A	-29.1128	scrambled
G9IZP9,Tobacco etch virus ,A0A1X9FRM0,Sugarcane mosaic virus	-24.3837	scrambled
A0A0A0Y204,Canna yellow streak virus ,A0A067XI86,Potato virus Y	-68.7062	scrambled
A0A4Y5UK01,Potato virus Y ,A0A1Q2U2K2,Turnip mosaic virus (strain Japanese)	-34.322	scrambled
A0A224A3S3,Turnip mosaic virus (strain Japanese) ,A0A6M2YZ82,Onion yellow dwarf virus	-32.8323	scrambled
Q2PH49,Leek yellow stripe virus ,D6NKG7,Sugarcane mosaic virus	-7.12985	scrambled
K4P9A6,Ornithogalum mosaic virus ,A0A2P1NSP8,Potato virus Y	-90.9406	scrambled
X5M4Y2,Cassava brown streak virus ,A0A7U3MBX3,Watermelon mosaic virus	53.4033	scrambled
A0A482LUK1,Turnip mosaic virus (strain Japanese) ,F8TI86,Potato virus Y	-44.2594	scrambled
I3RGT8,Zucchini yellow mosaic virus ,A0A6B7FF95,Wheat yellow mosaic virus	91.5964	scrambled
A0A679AYQ0,Plum pox virus ,A0A220QS28,Sudan watermelon mosaic virus	-75.2951	scrambled
A0A224A3Q1,Turnip mosaic virus (strain Japanese) ,Q5ZPN8,Potato virus Y	-21.6327	scrambled
A0A650AQK3,Potato virus Y ,Q70WN3,Peru tomato mosaic virus	-157.713	scrambled
A0A679AZ51,Plum pox virus ,A0A1X9FT57,Sugarcane mosaic virus	-75.7182	scrambled
A0A163HP01,Bean common mosaic virus ,A0A8G1GLV3,Ugandan cassava brown streak virus	1.82948	scrambled
A6P4P7,Turnip mosaic virus (strain Japanese) ,F2XX69,Plum pox virus	-71.1746	scrambled
A0A8G1GM28,Ugandan cassava brown streak virus ,A0A5Q0LPP8,Sweet potato feathery mottle virus	38.8563	scrambled
A0A0D3RPM0,Sweet potato virus 2 ,A0A2H4SWQ5,Plum pox virus	-95.282	scrambled
I3RGT9,Zucchini yellow mosaic virus ,A0A890C762,Moroccan watermelon mosaic virus	3.55461	scrambled
A0A0H5AH72,East Asian Passiflora virus ,D3GD94,Potato virus Y	-17.7983	scrambled
A0A6M2YZL8,Onion yellow dwarf virus ,Q7T4H7,Turnip mosaic virus (strain Japanese)	-43.0176	scrambled
A0A481XT33,Potato virus Y ,A0A224A237,Turnip mosaic virus (strain Japanese)	-31.9812	scrambled
A0A166P364,Turnip mosaic virus (strain Japanese) ,Q2VQ18,Plum pox virus	-54.5343	scrambled
A0A6M2YZI0,Leek yellow stripe virus ,A0A8A5NZ45,Marigold mosaic virus	19.1831	scrambled
A0A2S1VVN1,Plum pox virus ,A0A5Q0LRW7,Sweet potato virus C	-56.5362	scrambled
A0A2S1VW11,Plum pox virus ,A0A678TRK5,Ornithogalum mosaic virus	-96.628	scrambled
A0A0P0A2L0,Cassava brown streak virus ,A0A342RE55,Sugarcane mosaic virus	48.979	scrambled
Q98WK5,Papaya ringspot virus (strain W) ,K0H8C1,Onion yellow dwarf virus	24.6312	scrambled
E5RTR9,Plum pox virus ,A0A0K0PIR4,Sugarcane mosaic virus	-74.0959	scrambled
A0A7T0L3Q2,Maize dwarf mosaic virus ,Q0EDC8,Turnip mosaic virus (strain Japanese)	-82.7082	scrambled
A0A678P493,Sugarcane streak mosaic virus ,A0A7T0L3Q4,Maize dwarf mosaic virus	56.2513	scrambled
A0A1B1VSR3,Turnip mosaic virus (strain Japanese) ,A0A7D3UX55,Ipomoea batatas potyvirus	-67.739	scrambled
A0A059TYH1,Bean common mosaic virus ,A0A7S8F1Z3,Potato virus A	-53.4694	scrambled
A0A220QKI7,Papaya ringspot virus (strain W) ,A0A0M3SG17,Plum pox virus	-36.5403	scrambled
A0A2H4X340,Turnip mosaic virus (strain Japanese) ,A0A678U614,Bean common mosaic necrosis virus	-16.978	scrambled
X2L3U2,Yam mild mosaic virus ,A0FKE0,Potato virus Y	-84.912	scrambled
A0A7T7DN82,Bean common mosaic virus ,A0A224A3N6,Turnip mosaic virus (strain Japanese)	-64.3058	scrambled
A0A4Y5UKK2,Potato virus Y ,A0A1W5ZN23,Bean common mosaic virus	107.335	scrambled
A0A8G1GMG9,Ugandan cassava brown streak virus ,A0A2C9DX35,Barley mild mosaic virus	142.68	scrambled
A0A6M2YZ09,Onion yellow dwarf virus ,A0A0B4VM26,Japanese yam mosaic virus	-46.0921	scrambled
A0A224A3E8,Turnip mosaic virus (strain Japanese) ,M9PQ66,Leek yellow stripe virus	-1.42014	scrambled
A0A191TAZ9,Pea seed-borne mosaic virus ,A0A809VZC3,Turnip mosaic virus (strain Japanese)	-109.467	scrambled
A0A1W5YPE3,Potato virus Y ,A0A5B8HPM4,Plum pox virus	-45.4152	scrambled
A0A4Y5UBP4,Narcissus late season yellows virus ,A0A1W5YP77,Bean common mosaic necrosis virus	-90.371	scrambled
A0A7S8F1X8,Potato virus A ,A0A2H4V8D2,Paris mosaic necrosis virus	-59.1296	scrambled
A0A499R3N8,Zucchini yellow mosaic virus ,Q7T4I5,Turnip mosaic virus (strain Japanese)	-29.1543	scrambled
A0A223LX08,Potato virus Y ,A0A515VFQ5,Triticum mosaic virus	34.0794	scrambled
A0A8A6RMH7,Potato virus Y ,Q5TLB5,Turnip mosaic virus (isolate UK1)	-25.846	scrambled
F8TI86,Potato virus Y ,A6P4N2,Turnip mosaic virus (strain Japanese)	126.188	scrambled
A0A2H4SWR1,Plum pox virus ,A0A165RB93,Watermelon mosaic virus	-58.8275	scrambled
I3RGT9,Zucchini yellow mosaic virus ,A0A6M2YYT6,Leek yellow stripe virus	-30.4115	scrambled
A0A223LX02,Potato virus Y ,A0A165R9T1,Watermelon mosaic virus	16.9779	scrambled
A0A6B7FGD9,Wheat yellow mosaic virus ,A0A7M3UFX4,Clover yellow vein virus	88.6229	scrambled
A0A6M2YYY4,Leek yellow stripe virus ,A2T823,Pennisetum mosaic virus	-1.88567	scrambled
D2JYM1,Potato virus A ,A0A218MJM8,Potato virus Y	-55.3957	scrambled
A0A140GI50,Broad-leafed dock virus A ,A0A224A3T2,Turnip mosaic virus (strain Japanese)	75.0048	scrambled
N0DNT0,Potato virus Y ,A6P4M5,Turnip mosaic virus (strain Japanese)	109.946	scrambled
A0A220QKJ2,Papaya ringspot virus (strain W) ,O55459,Barley mild mosaic virus	93.6658	scrambled
A0A2Z6EAG1,Narcissus yellow stripe virus ,A0A6M2YZL8,Onion yellow dwarf virus	-43.3895	scrambled
A0A6M8PU83,Lycopersicon esculentum potyvirus ,Q9WAA3,Barley mild mosaic virus	33.1496	scrambled
A0A6M2YYT8,Onion yellow dwarf virus ,A0A5Q0LQB6,Sweet potato feathery mottle virus	-55.0092	scrambled
X5IBB9,Wheat yellow mosaic virus ,A0A223ZRI5,Turnip mosaic virus (strain Japanese)	104.37	scrambled
Q2LAF9,Papaya ringspot virus ,A0A6G6CIM6,Zucchini yellow mosaic virus	51.1799	scrambled
A0A1W5YPA0,Potato virus Y ,A0A809W245,Turnip mosaic virus (strain Japanese)	-28.9379	scrambled
K9MXF2,Tomato necrotic stunt virus ,A0A220QT47,Potato virus Y	-189.425	scrambled
E2J6M4,Potato virus Y ,A0A5K5RFL6,Bean common mosaic virus	14.5201	scrambled
A0A3S8TMM9,Henbane mosaic virus ,A0A6M2YYK9,Leek yellow stripe virus	0.442736	scrambled
A0A1W5YP85,Potato virus Y ,K4HVS6,Papaya ringspot virus P	-11.6326	scrambled
A0A165RAZ1,Watermelon mosaic virus ,A0A679B1B7,Plum pox virus	-61.9807	scrambled
A0A6M2YYL2,Leek yellow stripe virus ,Q6L6H0,Turnip mosaic virus (strain Japanese)	120.929	scrambled
A0A223ZQJ7,Turnip mosaic virus (strain Japanese) ,E5RTW3,Plum pox virus	-58.0022	scrambled
A0A6B7LFA0,Sweet potato feathery mottle virus ,A0A1W5YPC8,Potato virus Y	-52.7951	scrambled
A0A5P1KKG4,Potato virus Y ,D2CL25,Bidens mottle virus	-247.431	scrambled
A0A385LT59,Sweet potato virus C ,A0A809VYP1,Turnip mosaic virus (strain Japanese)	-66.6362	scrambled
A0A2R3TWU3,Lily yellow mosaic virus ,A0A6B7FF95,Wheat yellow mosaic virus	96.5438	scrambled
A0A220QKJ2,Papaya ringspot virus (strain W) ,A0A809VYQ0,Turnip mosaic virus (strain Japanese)	-36.5794	scrambled
A0A3G8FWP1,Ullucus potyvirus 1 ,Q8BBW3,Potato virus A	-56.3338	scrambled
A0A2H4RBW9,African eggplant mosaic virus ,A0A481ULW3,Dasheen mosaic virus	-2.68932	scrambled
A0A220IS56,Potato virus Y ,E5D824,Sweet potato virus C	-35.1347	scrambled
A0A6M2YYK9,Leek yellow stripe virus ,A0A830U7C3,Plum pox virus	-22.2086	scrambled
A0A6M2YZJ4,Onion yellow dwarf virus ,A0A809W2B7,Turnip mosaic virus (strain Japanese)	-52.182	scrambled
A0A410CPM6,Apium virus Y ,A0A5J6DDR9,Noni mosaic virus	-50.5875	scrambled
A0A8F8QTS0,Ugandan cassava brown streak virus ,A0A6M2YYI0,Leek yellow stripe virus	-50.4788	scrambled
G9FIG6,Onion yellow dwarf virus ,J7K7B7,Sugarcane mosaic virus	-67.1541	scrambled
D6NKG7,Sugarcane mosaic virus ,A0A096XIR1,Vanilla distortion mosaic virus	5.35303	scrambled
A0A3S5XG80,Bean common mosaic necrosis virus ,A0A8G1GLZ4,Ugandan cassava brown streak virus	1.85187	scrambled
A0A6G8QJC5,Watermelon mosaic virus ,A0A858HQP2,Potyviridae sp.	-112.289	scrambled
A0A8G1GLW2,Ugandan cassava brown streak virus ,A0A220QKI0,Papaya ringspot virus (strain W)	59.1019	scrambled
A0A6N3IT86,Eggplant virus A ,A0A5Q0LQF4,Sweet potato feathery mottle virus	107.027	scrambled
A0A0B4VLN0,Japanese yam mosaic virus ,A0A7G5KMN3,Soybean mosaic virus	168.468	scrambled
A0A451F5B3,Potato virus Y ,A6P4N0,Turnip mosaic virus (strain Japanese)	107.335	scrambled
A0A2Z5UG20,Plum pox potyvirus (strain D) ,A0A7D5QU32,Soybean mosaic virus	-58.1547	scrambled
A0A6M2YZ64,Onion yellow dwarf virus ,A0A830QX98,Plum pox virus	-11.019	scrambled
A1XTA2,Beet mosaic virus ,A0A223LX12,Potato virus Y	-15.5705	scrambled
A0A6B7FFN8,Wheat yellow mosaic virus ,A0A2Z2KYL5,Barley yellow mosaic virus	115.217	scrambled
A0A6M2YZE6,Onion yellow dwarf virus ,A0A224A4K3,Turnip mosaic virus (strain Japanese)	-37.7226	scrambled
A0A7T1KN77,Potato virus Y ,A0A679B1F7,Plum pox virus	-26.9262	scrambled
A0A6M2YZG9,Onion yellow dwarf virus ,A0A1W5T6Y5,Lettuce Italian necrotic virus	-17.3359	scrambled
A0A7S8F1T1,Potato virus A ,A0A8G1GM55,Ugandan cassava brown streak virus	10.9374	scrambled
A0A678TA54,Ornithogalum mosaic virus ,H6UV01,Bean yellow mosaic virus	11.7684	scrambled
E1U7K7,Sweet potato feathery mottle virus ,A0A3G5BB16,Sweet potato virus C	-305.583	scrambled
A0A679B1E3,Plum pox virus ,A0A809W087,Turnip mosaic virus (strain Japanese)	-101.337	scrambled
Q6L6H9,Turnip mosaic virus (strain Japanese) ,F4ZZC9,Watermelon mosaic virus	-58.546	scrambled
A0A678P493,Sugarcane streak mosaic virus ,A0A6M2RI12,Sweet potato virus C	83.8879	scrambled
A0A1X9T549,Papaya ringspot virus ,Q689P0,Turnip mosaic virus (strain Japanese)	113.521	scrambled
M4ZS84,Turnip mosaic virus (strain Japanese) ,A0A481XT33,Potato virus Y	136.977	scrambled
A0A223ZRH5,Turnip mosaic virus (strain Japanese) ,I6ZZ99,Potato virus Y	-3.43382	scrambled
A0A223LWZ4,Potato virus Y ,E1U7L7,Sweet potato feathery mottle virus	-59.8997	scrambled
A0A6M2YZ46,Onion yellow dwarf virus ,A0A162CGJ6,Sweet potato virus 2	-29.121	scrambled
A0A1Z3GD18,Hyacinth mosaic virus ,A0A2P1DNN0,Cassava brown streak virus	-40.648	scrambled
A0A1W5YPF1,Potato virus Y ,A0A5B8HTF1,Plum pox virus	-39.9309	scrambled
A0A679AZ19,Plum pox virus ,A0A8G1GLV1,Ugandan cassava brown streak virus	-47.9386	scrambled
A0A481XT09,Potato virus Y ,P89201,Sweet potato mild mottle virus (isolate Salazar)	34.1469	scrambled
A0A6G8QIL4,Watermelon mosaic virus ,A0A224A2X6,Turnip mosaic virus (strain Japanese)	-76.396	scrambled
Q0EDE8,Turnip mosaic virus (strain Japanese) ,A0A7D5VVF7,Bean yellow mosaic virus	-43.117	scrambled
A0A7U3VDC0,Macrophomina phaseolina poty-like virus ,A0A4P8D469,Bean yellow mosaic virus	79.6544	scrambled
A0A023SFH7,Sweet potato feathery mottle virus ,A0A2Z2L3F8,Barley yellow mosaic virus	21.2009	scrambled
A0A830QW49,Plum pox virus ,A0A809VZE7,Turnip mosaic virus (strain Japanese)	-113.453	scrambled
A1YIQ5,Papaya ringspot virus P ,A0A2Z2L0E0,Barley yellow mosaic virus	71.0102	scrambled
A0A240F8S6,Zucchini yellow mosaic virus ,C9WKD3,Soybean mosaic virus	-119.001	scrambled
J3RBC9,Potato virus Y ,A0A6G6CIB1,Zucchini yellow mosaic virus	-7.2779	scrambled
A0A1D8FFY0,Euphorbia ringspot virus ,A0A8E7IXL4,Cowpea aphid-borne mosaic virus	-11.4064	scrambled
A0A161FQS7,Potato virus Y ,A0A1Y0EVC3,Hardenbergia mosaic virus	36.9309	scrambled
A0A386QWN8,Bean common mosaic virus ,A0A2U9GIT4,Sugarcane mosaic virus	-88.6821	scrambled
Q689S3,Turnip mosaic virus (strain Japanese) ,E5KWJ1,Bean common mosaic necrosis virus	-20.1047	scrambled
A0A5K5RE92,Bean common mosaic virus ,P09814,Tobacco vein mottling virus	-70.9291	scrambled
A0A4P2UP33,Cassava brown streak virus ,A0A5P1KKF5,Potato virus Y	97.4608	scrambled
C9WKA7,Soybean mosaic virus ,A0A4P9D7H0,Bean yellow mosaic virus	-45.9895	scrambled
A0A6M3VY10,Potato virus Y ,Q0EDC3,Turnip mosaic virus (strain Japanese)	-31.3536	scrambled
A0A8E4L6K5,Bean common mosaic virus ,A6P4M4,Turnip mosaic virus (strain Japanese)	111.663	scrambled
A0A6M2YYQ6,Leek yellow stripe virus ,A0A2Z1SVG9,Ugandan cassava brown streak virus	-73.1901	scrambled
S4U3U6,Carrot thin leaf virus ,A0A3G3NDI1,Soybean mosaic virus	-54.3613	scrambled
A0A162CGK9,Sweet potato virus G ,A0A679B0L1,Plum pox virus	-80.7191	scrambled
A0A6M2YZ25,Onion yellow dwarf virus ,A0A1X9FT40,Sugarcane mosaic virus	-31.5059	scrambled
Q1KZY1,Daphne mosaic virus ,A0A1W5YPF0,Potato virus Y	-54.2719	scrambled
A0A7S8ITN0,Potato virus A ,A0A1W5YPG5,Potato virus Y	-55.3957	scrambled
I3VPR2,Narcissus late season yellows virus ,A0A2S1VVM0,Plum pox virus	-60.42	scrambled
A0A8G1GM09,Cassava brown streak virus ,A0A1X9FW05,Sugarcane mosaic virus	64.917	scrambled
A0A1B0THH2,Potato virus Y ,A0A6B7L8S6,Sweet potato feathery mottle virus	-58.1187	scrambled
A0A679AZZ0,Plum pox virus ,A0A182BQ71,Impatiens flower break virus	-44.4952	scrambled
M1GSG5,Papaya ringspot virus (strain W) ,Q71BF1,Barley mild mosaic virus	42.3576	scrambled
A0A1X9FUV9,Sugarcane mosaic virus ,A0A0H4DAR6,Soybean mosaic virus	-55.5462	scrambled
A0A8E7KPX9,Hippeastrum mosaic virus ,A0A0D6A0H4,Turnip mosaic virus (strain Japanese)	-43.6347	scrambled
A0A6M2YZ88,Leek yellow stripe virus ,N0DTN1,Potato virus Y	-26.5348	scrambled
D3GD93,Potato virus Y ,B4YQS2,Watermelon mosaic virus	6.95699	scrambled
A0A2D1CK61,Sweet potato feathery mottle virus ,A0A5B8H316,Plum pox virus	-48.7441	scrambled
A0A6G9HCF4,Watermelon mosaic virus ,A0A1S7D5F2,Beet mosaic virus	-60.5631	scrambled
A0A6M2YYL6,Leek yellow stripe virus ,A0A1P8W2B6,Zucchini yellow mosaic virus	-11.9285	scrambled
A0A5B8H2C6,Plum pox virus ,M4QU61,Potato virus Y	-69.5354	scrambled
A0A7T0BRX2,Passionfruit Vietnam virus ,E1U286,Sweet potato feathery mottle virus	-31.8648	scrambled
A0A6M3TYT1,Paris virus 1 ,A6XMW5,Wild tomato mosaic virus	53.2948	scrambled
A0A6M2YYX9,Leek yellow stripe virus ,E1U7K1,Sweet potato feathery mottle virus	14.1779	scrambled
A0A0D3RPL4,Sweet potato virus C ,A0A650FQ97,Zucchini tigre mosaic virus	-49.7838	scrambled
A0A7S5WMS5,Watermelon mosaic virus ,A0A6B7FBQ3,Wheat yellow mosaic virus	81.7947	scrambled
Q88925,Tobacco vein mottling virus ,A0A097BVT3,Bean common mosaic virus	-61.0379	scrambled
N0DNK5,Potato virus Y ,A0A7D5QSH9,Peanut mottle virus	-121.672	scrambled
A0A679B1D3,Plum pox virus ,Q000U0,Tobacco etch virus	-31.9334	scrambled
A0A8E3X441,Apium virus Y ,A0A097BVS0,Bean common mosaic virus	8.75445	scrambled
A0A679B052,Plum pox virus ,B4YQS8,Watermelon mosaic virus	-60.3403	scrambled
A0A678Q333,Sugarcane streak mosaic virus ,A0A0U1YHT1,Sorghum mosaic virus	44.7251	scrambled
A0A6M2YZD8,Leek yellow stripe virus ,Q8JNK2,Sugarcane mosaic virus	2.42926	scrambled
A0A067XIY6,Pennisetum mosaic virus ,A0A2S1VVN0,Plum pox virus	46.5485	scrambled
A0A809W282,Turnip mosaic virus (strain Japanese) ,V6CKQ5,Bean common mosaic necrosis virus	-17.008	scrambled
Q0EDD3,Turnip mosaic virus (strain Japanese) ,A0A8F8QSS2,Plum pox virus	-58.0022	scrambled
Q689S4,Turnip mosaic virus (strain Japanese) ,A0A2S1VVJ0,Plum pox virus	-45.5258	scrambled
A0A7G3W8F8,Soybean virus A ,A0A2H4SWQ2,Plum pox virus	-46.4002	scrambled
A0A1W5YPC3,Potato virus Y ,Q2VQ21,Plum pox virus	-47.799	scrambled
A0A6B7FBS1,Wheat yellow mosaic virus ,A0A165RAR0,Watermelon mosaic virus	99.6316	scrambled
A0A679B1Y8,Plum pox virus ,K0J8D5,Clover yellow vein virus	-68.8421	scrambled
A0A224A3N7,Turnip mosaic virus (strain Japanese) ,A0A7S5WMS5,Watermelon mosaic virus	-50.5842	scrambled
A0A6B7FDW5,Wheat yellow mosaic virus ,A0A410CPK3,Carrot thin leaf virus	132.961	scrambled
A0A1W5YPH7,Potato virus Y ,A0A809W057,Turnip mosaic virus (strain Japanese)	-37.9543	scrambled
A0A088SFY7,Sweet potato virus G ,A0A6M2YYQ9,Leek yellow stripe virus	21.1439	scrambled
C4N416,Potato virus Y strain NTN ,A0A6G8QIM1,Watermelon mosaic virus	18.5618	scrambled
C4B4U9,Bean yellow mosaic virus ,C0L7M3,Potato virus Y	34.2757	scrambled
A0A224A351,Turnip mosaic virus (strain Japanese) ,A0A6G6CIM6,Zucchini yellow mosaic virus	-7.00422	scrambled
A0A2Z2R5R7,Papaya ringspot virus ,A0A060QNJ7,Potato virus Y	-12.9823	scrambled
A0A023SCU5,Sweet potato virus C ,A0A224A217,Turnip mosaic virus (strain Japanese)	-69.3062	scrambled
A0A7S8F0T5,Potato virus A ,A0A7T8CZY9,Triticum mosaic virus	-25.4896	scrambled
A0A6M2YYC3,Leek yellow stripe virus ,A0A2S1VVM8,Plum pox virus	-22.4575	scrambled
A9EEX8,Papaya ringspot virus ,A0A8G1GLV1,Ugandan cassava brown streak virus	-8.24124	scrambled
A0A6M2YZ20,Onion yellow dwarf virus ,A0A224A1Y1,Turnip mosaic virus (strain Japanese)	-42.8803	scrambled
E1U7M2,Sweet potato feathery mottle virus ,A0A679AXQ0,Plum pox virus	-55.4651	scrambled
A0A0S2C3Q1,Squash vein yellowing virus ,A0A809VZL0,Turnip mosaic virus (strain Japanese)	21.0955	scrambled
A0A1X9FT40,Sugarcane mosaic virus ,A0A8G1GM09,Cassava brown streak virus	33.2819	scrambled
A0A6B7LIJ4,Sweet potato feathery mottle virus ,K4P3X2,Bean yellow mosaic virus	-58.9706	scrambled
A0A6M2YYI0,Leek yellow stripe virus ,A0A2Z2KYL0,Barley yellow mosaic virus	10.9689	scrambled
A0A342RE56,Sugarcane mosaic virus ,C1L341,Maize dwarf mosaic virus	-111.214	scrambled
F2YI19,Watermelon mosaic virus ,A0A1P8W2B6,Zucchini yellow mosaic virus	-120.551	scrambled
A0A5B8H2D7,Plum pox virus ,A0A0A7CC19,Lettuce mosaic virus	-116.166	scrambled
B1B3X1,Potato virus Y ,A0A0D3RML1,Sweet potato virus 2	-31.3928	scrambled
A0A1X9FU45,Sugarcane mosaic virus ,A0P8M5,Turnip mosaic virus (strain Japanese)	157.591	scrambled
A0A6M2RI47,Sweet potato feathery mottle virus ,A0A6M2YYV2,Leek yellow stripe virus	3.75263	scrambled
A0A0N9QMF6,Potato virus Y ,A0A6G8HK48,Moroccan watermelon mosaic virus	-66.5758	scrambled
A0A224A3M7,Turnip mosaic virus (strain Japanese) ,L8E9Y9,Plum pox virus strain Marcus	-43.0769	scrambled
A0A8A5TA20,Soybean mosaic virus ,F8TI61,Potato virus Y	71.011	scrambled
A0A6M2YZG9,Onion yellow dwarf virus ,A0A5Q0LPP8,Sweet potato feathery mottle virus	-57.3674	scrambled
A0A679B0D4,Plum pox virus ,A0A5K5RE92,Bean common mosaic virus	-39.6748	scrambled
A0A2Z2KYL0,Barley yellow mosaic virus ,A0A165RB38,Watermelon mosaic virus	67.7859	scrambled
B4YQS8,Watermelon mosaic virus ,A0A223ZQI6,Turnip mosaic virus (strain Japanese)	-76.5066	scrambled
A0A8G1GLZ0,Cassava brown streak virus ,E5KGC6,Passion fruit woodiness virus	58.2563	scrambled
A0A0A7CD94,Lettuce mosaic virus ,E5RTS5,Plum pox virus	-71.675	scrambled
A0A1W5YSI1,Turnip mosaic virus (strain Japanese) ,A0A220IS74,Potato virus Y	-15.2738	scrambled
A0A2H4R0J0,Zucchini tigre mosaic virus ,A0A223ZRE6,Turnip mosaic virus (strain Japanese)	11.4385	scrambled
A0A7S8F207,Potato virus A ,A0A385LT50,Sweet potato feathery mottle virus	-48.0123	scrambled
A0A6M6R228,Viola philippica potyvirus ,A0A8F8QSV4,Bean yellow mosaic virus	-6.14501	scrambled
Q7T4J7,Turnip mosaic virus (strain Japanese) ,A0A8G1GM90,Cassava brown streak virus	-85.7269	scrambled
A0A5J6NPZ3,Telosma mosaic virus ,A0A1Y0SVQ0,Turnip mosaic virus (strain Japanese)	-52.2816	scrambled
A0A2D1CK79,Sweet potato virus C ,A0A4Y1MDT1,Papaya ringspot virus	-64.2439	scrambled
A0A6B7LF84,Sweet potato feathery mottle virus ,A0A2P1AGW1,Plum pox virus	-52.1596	scrambled
A0A7D6IP47,Shallot yellow stripe virus ,A0A8G1LUC9,Cassava brown streak virus	14.3865	scrambled
A0A3S6Q2C8,Papaya ringspot virus ,A0A0S1VX69,Dasheen mosaic virus	48.4391	scrambled
A0A5K7Y3E4,Clover yellow vein virus ,A0A1L5BXW9,Cyrtanthus elatus virus A	-16.6801	scrambled
A0A2Z6EAH0,Narcissus virus 1 ,A0A6M3VY97,Potato virus Y	-26.4908	scrambled
A0A6G7GHJ0,Sugarcane mosaic virus ,A0A224A1U6,Turnip mosaic virus (strain Japanese)	-48.1494	scrambled
A0A6M2YZ64,Onion yellow dwarf virus ,A0A679AZC1,Plum pox virus	-1.00334	scrambled
R9RLR0,Potato virus Y ,A0A067XIY7,Pennisetum mosaic virus	-42.6107	scrambled
A0A679AYW8,Plum pox virus ,E1U7K8,Sweet potato feathery mottle virus	-87.1634	scrambled
F5BFU1,Cowpea aphid-borne mosaic virus ,A0A499QQX9,Zucchini yellow mosaic virus	-72.3595	scrambled
A0A220QKH3,Papaya ringspot virus (strain W) ,A0A2R4PC01,Potato virus Y	-20.7823	scrambled
A0A515MNG7,Bean yellow mosaic virus ,A0A679B1Q7,Plum pox virus	-3.40618	scrambled
Q8B6S3,Wild potato mosaic virus ,A0A679AWU3,Plum pox virus	4.63243	scrambled
A0A6M2YYG3,Leek yellow stripe virus ,A0A8K1TN85,Pea seed-borne mosaic virus	-59.9692	scrambled
A0A224A3D4,Turnip mosaic virus (strain Japanese) ,I3RGU6,Zucchini yellow mosaic virus	0.586091	scrambled
S6BGG8,Habenaria mosaic virus ,A0A385MJH8,Platycodon mild mottle virus	-55.6415	scrambled
A0A8F8N5Q8,Potato virus Y ,A0A088SFY7,Sweet potato virus G	-75.0919	scrambled
A0A6G6CI92,Zucchini yellow mosaic virus ,A0A7T1NUJ8,Potato virus Y	-13.004	scrambled
A0A0U1YKR8,Sorghum mosaic virus ,A0A679AXJ9,Plum pox virus	-43.5495	scrambled
Q8JRQ5,Pepper mottle virus ,A0A7D5R405,Soybean mosaic virus	-6.92694	scrambled
A0A1W5YPC1,Potato virus Y ,A0A6B7FDX6,Wheat yellow mosaic virus	104.327	scrambled
M4ZQS0,Turnip mosaic virus (strain Japanese) ,A0A2S1VVJ3,Plum pox virus	-37.3951	scrambled
A0A223ZQH8,Turnip mosaic virus (strain Japanese) ,A0A4D6NUH9,Tobacco vein banding mosaic virus	-46.695	scrambled
F2YI22,Watermelon mosaic virus ,A0A6B7FBT0,Wheat yellow mosaic virus	85.1649	scrambled
A0A2H4X345,Turnip mosaic virus (strain Japanese) ,A0A1W7HCV5,Peanut mottle virus	-11.4166	scrambled
A0A7I8HRD5,Soybean mosaic virus ,A0A6M2YYW5,Leek yellow stripe virus	-38.5864	scrambled
A0A3S8X883,Sugarcane mosaic virus ,A0A679AWT2,Plum pox virus	16.2515	scrambled
A0A6M2YZM7,Leek yellow stripe virus ,A0A7T0L3E8,Maize dwarf mosaic virus	-44.3677	scrambled
A0A5Q0LPT3,Sweet potato virus C ,A0A0N9HL66,Cucumber vein yellowing virus	20.8702	scrambled
A0A8A5NZ45,Marigold mosaic virus ,A0A5B8HT02,Plum pox virus	-60.6269	scrambled
L8E9Y9,Plum pox virus strain Marcus ,A0A218MJM8,Potato virus Y	-108.447	scrambled
A0A1W5YPH2,Potato virus Y ,Q0EDE8,Turnip mosaic virus (strain Japanese)	-27.0765	scrambled
A0A8G1LU19,Ugandan cassava brown streak virus ,A0A8E7DC40,Catharanthus mosaic virus	33.8503	scrambled
A0A6G7GHM6,Sugarcane mosaic virus ,A0A2D2PYM3,Potato virus Y	11.2095	scrambled
A0A7G3W8E6,Maize bymovirus A ,A0A067XIW6,Pennisetum mosaic virus	119.183	scrambled
A0A809W135,Turnip mosaic virus (strain Japanese) ,Q8V1Y4,Wheat streak mosaic virus	52.9827	scrambled
A0P8M9,Turnip mosaic virus (strain Japanese) ,E1U7K1,Sweet potato feathery mottle virus	-56.1341	scrambled
E1B2X9,Soybean mosaic virus ,A0A6M2YZ00,Onion yellow dwarf virus	-68.0669	scrambled
A0A165R9M6,Watermelon mosaic virus ,A0A1W5YP94,Potato virus Y	-16.8872	scrambled
A0A4D6T0B1,Wheat streak mosaic virus ,A0A6B7LF84,Sweet potato feathery mottle virus	128.124	scrambled
A0A679B0L1,Plum pox virus ,A0A6M2YZ30,Onion yellow dwarf virus	-77.64	scrambled
S4X049,Soybean mosaic virus ,A0A1Z2WR87,Cucurbit vein banding virus	-55.7804	scrambled
Q80MW8,Soybean mosaic virus ,A0A2S1VW14,Plum pox virus	-18.0607	scrambled
Q6L6D6,Turnip mosaic virus (strain Japanese) ,A0A1W5YPG2,Potato virus Y	-39.7682	scrambled
A0A6B7FC22,Wheat yellow mosaic virus ,F8TI45,Potato virus Y	123.111	scrambled
A0A2H4ZAX4,Papaya leaf distortion mosaic virus ,A0A1W5YP80,Potato virus Y	-38.2315	scrambled
E5RTQ3,Plum pox virus ,A0A8A5TKN8,Soybean mosaic virus	-48.1343	scrambled
Q6L6H7,Turnip mosaic virus (strain Japanese) ,Q9WAC2,Zucchini yellow mosaic virus	9.19749	scrambled
I7AI73,Potato virus Y ,A0A2H4SWR8,Plum pox virus	-36.767	scrambled
A0A077SQJ8,Bean yellow mosaic virus ,A0A3S8D7X0,Potato virus Y	28.8428	scrambled
A0A097BVR0,Bean common mosaic virus ,C9WKB4,Soybean mosaic virus	-170.379	scrambled
A0A4D5XKT0,Wild potato mosaic virus ,A0A6B7LMR1,Sweet potato feathery mottle virus	-14.7656	scrambled
A0A068AAN9,Lettuce mosaic virus ,A0A3Q8VK41,Sugarcane mosaic virus	-11.7814	scrambled
A0A288Z5J3,Potato virus Y ,W0USI9,Plum pox virus	-46.4235	scrambled
A0A679AYZ4,Plum pox virus ,A0A8F8QUH0,Cassava brown streak virus	-63.2489	scrambled
A0A386QWP0,Bean common mosaic virus ,Q6L6H4,Turnip mosaic virus (strain Japanese)	116.689	scrambled
M4ZRD2,Turnip mosaic virus (strain Japanese) ,A0A6B7FBS1,Wheat yellow mosaic virus	134.937	scrambled
A0A1X9FT49,Sugarcane mosaic virus ,A0A0A7DTD7,Zucchini yellow mosaic virus	19.5999	scrambled
F2YI23,Watermelon mosaic virus ,A0A067XIW5,Pennisetum mosaic virus	-105.131	scrambled
X2L3T1,Yam mild mosaic virus ,A0A7G5KMN0,Soybean mosaic virus	-37.6926	scrambled
A0A1L3KNQ6,Zucchini yellow mosaic virus ,K4P9A6,Ornithogalum mosaic virus	-9.22265	scrambled
A0A830QX98,Plum pox virus ,A0A6M2YZ35,Onion yellow dwarf virus	-92.1836	scrambled
A0A6M6A9X8,Clover yellow vein virus ,A0A2Z2L3J1,Barley yellow mosaic virus	39.128	scrambled
A0A679AZD1,Plum pox virus ,A0A0N7BZ16,Potato virus A	-115.712	scrambled
A0A346RSL1,Turnip mosaic virus (strain Japanese) ,A0A8F8MZA8,Onion yellow dwarf virus	-27.4285	scrambled
A0A224A2S2,Turnip mosaic virus (strain Japanese) ,A0A2S1VVJ5,Plum pox virus	-43.6152	scrambled
A0A809W1W2,Turnip mosaic virus (strain Japanese) ,A0A679AY52,Plum pox virus	-54.0478	scrambled
A0A481XTN4,Potato virus Y ,A0A5Q0LPT3,Sweet potato virus C	-1.92608	scrambled
A6P4L9,Turnip mosaic virus (strain Japanese) ,C4B4V0,Bean yellow mosaic virus	-2.77987	scrambled
A0A1W5YPG7,Potato virus Y ,A0A0U2ZRE0,Johnsongrass mosaic virus	4.7053	scrambled
A0A165RAP0,Watermelon mosaic virus ,A0A6B7FB91,Wheat yellow mosaic virus	81.7947	scrambled
A0A1W5YP88,Potato virus Y ,A0A678NZM6,Sugarcane streak mosaic virus	117.078	scrambled
A0A6M2YZ61,Leek yellow stripe virus ,A0A3Q8HYE1,Sugarcane mosaic virus	0.158638	scrambled
Q0EDF6,Turnip mosaic virus (strain Japanese) ,A0A144YIM8,Potato virus Y	-21.3018	scrambled
A0A3Q9DSC0,Yam chlorotic necrosis virus ,Q65852,Bean yellow mosaic virus	87.4372	scrambled
P90213,Papaya ringspot virus ,A0A0A7CCA4,Lettuce mosaic virus	-46.5727	scrambled
A0A650AQS8,Potato virus Y ,M4ZS99,Turnip mosaic virus (strain Japanese)	-25.5158	scrambled
Q65892,Bean yellow mosaic virus ,A0A0D6A0G9,Turnip mosaic virus (strain Japanese)	-37.5154	scrambled
A0A7G9INM2,Allium fistulosum potyvirus ,A0A165RAR0,Watermelon mosaic virus	-103.709	scrambled
A0A6M2YYM0,Leek yellow stripe virus ,Q6LAL3,Plum pox virus	-49.6096	scrambled
A0A410NSB2,Zucchini yellow mosaic virus ,A0A2Z1SVI4,Ugandan cassava brown streak virus	-29.6702	scrambled
I3RGT5,Zucchini yellow mosaic virus ,A0A679B1H8,Plum pox virus	-5.09954	scrambled
A0A7T0PMG4,Maize dwarf mosaic virus ,F8TI70,Potato virus Y	-19.4096	scrambled
A0A1L3THQ0,Soybean mosaic virus ,A0A224A2B4,Turnip mosaic virus (strain Japanese)	-63.1726	scrambled
A0A8F8QSU1,Wheat streak mosaic virus ,Q7T915,Zucchini yellow mosaic virus	83.7899	scrambled
A0A5Q0LQH1,Sweet potato virus G ,M4ZS81,Turnip mosaic virus (strain Japanese)	-70.2121	scrambled
A0A142I0U5,Sugarcane mosaic virus ,A0A809W2B3,Turnip mosaic virus (strain Japanese)	-22.0703	scrambled
B2Y6H0,Algerian watermelon mosaic virus ,A0A3G3NDI1,Soybean mosaic virus	-20.2854	scrambled
Q7T908,Zucchini yellow mosaic virus ,A0A5P1IQ08,Papaya ringspot virus	0.397232	scrambled
[truncated: 51,819 more rows]

## Sheet: Figure 2b
Fig. 2b			With enzyme
			sfCherry3C/sfGFP
Protease	protease plasmid number	substrate plasmid number	Mean (replicate 1)	std error	Mean (replicate 2)	std error	Mean (replicate 3)	std error	mean (3 replicates)	7aa Hspec (masked specificity)	20aa Hspec (full specificity)
TVMVp	pDD0317	pDD2271	1.1126	0.0828364	0.941794	0.0839298	0.876762	0.0726435	0.977051	-172.21	-492.781
SPV2p	pDD0920	pDD1270	1.01842	0.0657814	1.20202	0.0765449	0.616617	0.0559899	0.945687	-135.289	-402.908
PeMoVp	pDD0326	pDD2279	0.728174	0.0733299	1.01327	0.0762102	0.921805	0.0694832	0.887751	-124.634	-231.208
OYDVp	pDD0327	pDD2280	0.722179	0.0700323	1.15799	0.0776123	0.704651	0.0681659	0.861608	-148.049	-400.58
ACPp	pDD1780	pDD1807	0.73801	0.0667205	1.02374	0.0637795	0.77092	0.0662537	0.844224	-211.242	-409.106
PTVp	pDD0907	pDD1257	0.688065	0.0707765	0.81308	0.0639029	0.649892	0.0564891	0.717012	-91.5805	-332.162
SuMMVp	pDD0322	pDD2276	0.694081	0.0661745	0.705551	0.060196	0.654399	0.0526412	0.684677	-186.634	-499.719
SPFMVp	pDD0921	pDD1271	0.43913	0.0448061	0.903522	0.0601186	0.637803	0.0588484	0.660152	-121.548	-359.428
PPVp	pDD0324	pDD1201	0.618281	0.0707159	0.691734	0.0628397	0.666694	0.056817	0.658903	-154.562	-358.241
WMV2p	pDD1778	pDD1807	0.634842	0.0704089	0.753321	0.0618937	0.584789	0.0542609	0.657651	-212.618	-357.444
KeuMV2p	pDD1779	pDD1808	0.418624	0.0545339	0.634696	0.0608935	0.802259	0.0652482	0.618526	-212.618	-455.384
NDVp	pDD0320	pDD2274	0.574609	0.0601668	0.588341	0.0590621	0.635715	0.0667965	0.599555	-50.4807	-45.0439
TVBMVp	pDD0922	pDD1272	0.460009	0.0527632	0.614156	0.0515494	0.665187	0.0601138	0.579784	-153.619	-453.878
PSp	pDD1776	pDD1805	0.454852	0.0427615	0.720023	0.065401	0.541674	0.054892	0.572183	-213.694	-501.155
TEVp	pDD0316	pDD2270	0.49127	0.046979	0.503374	0.0453694	0.877341	0.0734878	0.623995	-147.884	-296.632
			Without enzyme
			sfCherry3C/sfGFP
Protease	protease plasmid number	substrate plasmid number	Mean (replicate 1)	std error	Mean (replicate 2)	std error	Mean (replicate 3)	std error	mean (3 replicates)
N/A	N/A	pDD2271	0.0143007	0.001562	0.0291634	0.00585784	0.00835152	0.00132554	0.0172719
N/A	N/A	pDD1270	0.007	0.006	0.0128177	0.00239108	0.0123919	0.00628205	0.0107365
N/A	N/A	pDD2279	0.00401282	0.00035052	0.00961284	0.0018758	0.0240811	0.0148308	0.0125689
N/A	N/A	pDD2280	0.0121609	0.00115633	0.012052	0.00235429	0.00366394	0.000521242	0.0092923
N/A	N/A	pDD1807	0.00954783	0.000879452	0.0113447	0.00189966	0.00696174	0.00106654	0.00928476
N/A	N/A	pDD1257	0.0412222	0.0335369	0.0144746	0.0031959	0.00873493	0.00251942	0.0214772
N/A	N/A	pDD2276	0.0183157	0.00143535	0.00898079	0.0020309	0.0100204	0.00257395	0.0124389
N/A	N/A	pDD1271	0.00248129	0.000220786	0.0107008	0.00183178	0.00852537	0.00166133	0.00723583
N/A	N/A	pDD1201	0.005	0.003	0.0144905	0.0024603	0.00258552	0.00044663	0.00735866
N/A	N/A	pDD1807	0.00954783	0.000879452	0.0113447	0.00189966	0.00696174	0.00106654	0.00928476
N/A	N/A	pDD1808	0.00619311	0.000498797	0.029036	0.00477328	0.00643594	0.00235347	0.0138883
N/A	N/A	pDD2274	0.0136379	0.0012503	0.0214048	0.00511218	0.0365354	0.0241385	0.0238594
N/A	N/A	pDD1272	0.00207688	0.000127344	0.0209688	0.0142419	0.00615089	0.000806851	0.0097322
N/A	N/A	pDD1805	0.0120722	0.000629831	0.02923	0.00795408	0.0101498	0.00173195	0.0171507
N/A	N/A	pDD2270	0.0201093	0.0022221	0.0267486	0.0034589	0.0187695	0.00506453	0.0218758

## Sheet: Figure 3a
Fig. 3a		Substrate
		tevcs	summvcs	psbmvcs	ptvcs	spv2cs	ppvcs	komvcs	tvbmvcs	oydvcs	tvmvcs	cabmvcs	wmv2cs	acpcs	eapvcs	pemovcs
		ENLYFQS	EEIHLQG	IKVRLQA	DEVYHQA	EPVYHQS	NVVVHQA	EQVYHQS	EEVVHQN	KEVRYQA	ETVRFQS	EDVVLQS	ESVSLQS	ESVSLQS	ESVSLQT	DEVRYQS
Protease	TEVp	-145	-32	3	-23	-45	15	-41	-10	-6	-73	-28	-28	-28	-18	-15
	SuMMVp	-51	-183	-44	-36	-26	6	-20	-48	-42	-31	-60	-62	-62	-70	-38
	PSbMVp	-19	-33	-144	-19	-7	-14	-1	0	-62	-47	-39	-54	-54	-53	-47
	PTVp	-32	-31	-30	-91	-42	-33	-48	-46	-57	-14	-8	-16	-16	-21	-48
	SPV2p	-81	-36	-31	-84	-130	-44	-98	-66	-45	-67	-59	-63	-63	-47	-60
	PPVp	-46	-30	-70	-88	-70	-148	-68	-86	-78	-61	-67	-54	-54	-55	-53
	KoMVp	-79	-37	-33	-76	-102	-40	-130	-77	-33	-69	-59	-65	-65	-59	-41
	TVBMVp	-65	-107	-45	-89	-88	-77	-89	-153	-80	-77	-94	-74	-74	-78	-76
	OYDVp	6	-16	-51	-43	4	-13	9	-19	-148	-30	-4	0	0	-2	-85
	TVMVp	-106	-40	-81	-61	-79	-45	-77	-61	-96	-168	-80	-86	-86	-71	-105
	CABMVp	-89	-98	-88	-51	-89	-50	-88	-91	-60	-100	-179	-142	-142	-121	-83
	WMV2p	-93	-98	-98	-52	-89	-43	-86	-74	-68	-105	-140	-200	-200	-185	-84
	ACPp	-90	-92	-95	-52	-88	-40	-88	-72	-65	-100	-141	-197	-197	-181	-83
	EAPVp	-68	-101	-93	-50	-69	-37	-68	-70	-61	-85	-121	-177	-177	-198	-67
	PeMoVp	0	-24	-39	-45	0	12	3	-27	-100	-40	-11	-15	-15	-25	-122

## Sheet: Figure 3b
Fig. 3b		sfCherry3C/sfGFP
Protease	protease plasmid number	Substrate
		tevcs	summvcs	psbmvcs	ptvcs	spv2cs	ppvcs	komvcs	tvbmvcs	oydvcs	tvmvcs	cabmvcs	wmv2cs	acpcs	eapvcs	pemovcs	substrate
		ENLYFQS	EEIHLQG	IKVRLQA	DEVYHQA	EPVYHQS	NVVVHQA	EQVYHQS	EEVVHQN	KEVRYQA	ETVRFQS	EDVVLQS	ESVSLQS	ESVSLQS	ESVSLQT	DEVRYQS	substrate sequence
Replicate 1		pDD2270	pDD2276	pDD2272	pDD1257	pDD1270	pDD1201	pDD1265	pDD1272	pDD2280	pDD2271	pDD1273	pDD1807	pDD1807	pDD1268	pDD2279	substrate plasmid number
TEVp	pDD0316	0.66	0.0213539	0.02	0.0135335	0.168399	0.04	0.03	0.03	0.0210157	0.03	0.01	0.0121962	0.0121962	0.03	0.01
SuMMVp	pDD0322	0.00807345	1.10109	0.0151635	0.0209094	0.0153358	0.00444241	0.0172369	0.0111385	0.0129609	0.0199101	0.0139203	0.0512081	0.0512081	0.0115358	0.0106748
PSbMVp	pDD0318	0.014036	0.0159197	1.35435	0.013562	0.0104413	0.013864	0.012644	0.018179	0.019311	0.014332	0.016864	0.0753399	0.0753399	0.012817	0.014964
PTVp	pDD0907	0.00884368	0.00972813	0.0119391	1.02471	0.521462	0.0121898	0.55646	0.17084	0.0067827	0.0121371	0.0151204	0.0158806	0.0158806	0.0108782	0.0172318
SPV2p	pDD0920	0.0120167	0.0189882	0.0118132	1.15421	1.06515	0.707155	1.18906	0.72079	0.00689047	0.00930304	0.00841028	0.0230528	0.0230528	0.0074424	0.0120797
PPVp	pDD0324	0.00884	0.00860896	0.00581	1.3004	1.47509	0.71868	1.13453	1.17547	0.01589	0.08639	0.00617	0.0487069	0.0487069	0.0322548	0.0115682
KoMVp	pDD0915	0.008922	0.00913792	0.012449	0.0464443	0.140163	0.009995	-no data-	0.011195	0.0124	0.010415	0.01408	0.00562065	0.00562065	0.016481	0.006527
TVBMVp	pDD0922	-no data-	0.0145593	0.00099	0.0612366	0.128456	0.01161	0.03286	0.59414	0.01011	0.01414	0.02101	0.0101853	0.0101853	0.00372	0.00483
OYDVp	pDD0327	0.0162892	0.011616	0.0123564	0.01279	0.0111343	0.0210312	0.0118649	0.0171201	1.52546	0.0178197	0.0157308	0.00834936	0.00834936	0.017885	0.142378
TVMVp	pDD0317	-no data-	0.0160232	0.00362	0.0119818	0.0142531	0.02032	0.001515	0.00909	0.00944	1.04377	0.01126	0.0123809	0.0123809	0.00531	0.47924
CABMVp	pDD0923	0.010633	0.0154102	0.015148	0.0117585	0.00717732	0.010331	0.016467	0.010372	0.011611	0.029249	0.721857	0.427379	0.427379	0.021763	0.017308
WMV2p	pDD1778	0.0101577	0.0347431	0.238565	0.0127906	0.0149336	0.0091347	0.00754386	0.00777831	0.0165302	0.525354	0.671996	1.14567	1.14567	0.137155	0.0254646
ACPp	pDD1780	0.0105428	0.0120452	0.270721	0.0173675	0.0121949	0.00789739	0.0108261	0.0109069	0.0128218	0.428475	0.533547	1.22133	1.22133	0.0665166	0.00970719
EAPVp	pDD0918	0.0121	0.0232744	0.104582	0.0116459	0.0158576	0.007432	0.018911	0.007986	0.007586	0.436023	0.963244	1.63605	1.63605	0.859227	0.008051
PeMoVp	pDD0326	-no data-	0.0146226	0.00121	0.0147501	0.0105493	0.01462	0.00171	0.02042	0.06308	0.313707	-no data-	0.0125845	0.0125845	-no data-	1.4736
Replicate 2		pDD2270	pDD2276	pDD2272	pDD1257	pDD1270	pDD1201	pDD1265	pDD1272	pDD2280	pDD2271	pDD1273	pDD1807	pDD1807	pDD1268	pDD2279	substrate plasmid number
TEVp	pDD0316	0.683195	0.0447396	0.00899073	0.0165874	0.205151	0.01043	0.0089977	0.00575957	-no data-	0.0124766	0.00806519	0.00686481	0.00686481	-no data-	0.00513797
SuMMVp	pDD0322	0.0197557	0.515672	0.0116927	0.0124434	0.0120719	0.00573657	0.0173816	0.00612739	0.0133195	0.0222876	0.0113611	0.0311322	0.0311322	0.00756276	0.0103065
PSbMVp	pDD0318	0.0925178	0.00981119	0.394768	0.00836191	0.0152363	0.0500953	0.0489285	0.0534985	0.0340477	0.0678887	0.0415772	0.093672	0.093672	0.0451047	0.0478139
PTVp	pDD0907	0.00317269	0.0183915	0.00381394	0.64677	0.608398	0.0152781	0.394547	0.154088	0.0194949	0.0135769	0.016557	0.00194312	0.00194312	0.0114427	0.0273904
SPV2p	pDD0920	0.003272	0.0101938	0.0141948	1.18153	1.13957	0.553391	1.01203	1.00369	0.00752341	0.0133807	0.010428	0.0135436	0.0135436	0.0103052	0.00720805
PPVp	pDD0324	0.01425	0.0127299	0.01181	1.69037	1.56375	0.727632	1.15887	-no data-	0.01962	0.04211	0.01846	0.0147683	0.0147683	0.02652	0.01016
KoMVp	pDD0915	0.0113274	0.00934278	0.0115736	0.0788484	0.152451	0.0255404	1.14269	0.0155193	0.0237459	0.00853822	0.0208086	0.0145519	0.0145519	0.0104039	0.00771729
TVBMVp	pDD0922	0.016382	0.0115678	0.013946	0.113998	0.120174	0.021296	0.036361	0.583588	0.046918	0.022871	0.027945	0.0130162	0.0130162	0.069904	0.01207
OYDVp	pDD0327	0.0124315	0.0107871	0.0139295	0.0119899	0.0118624	0.0347162	0.0155747	0.019201	1.09205	0.0125927	0.0168389	0.0155794	0.0155794	0.0146367	0.277001
TVMVp	pDD0317	0.01423	0.0110803	0.00843	0.00890605	0.0175435	0.00375	0.01612	0.00878	0.05572	0.796631	0.01281	0.0209605	0.0209605	0.01861	0.342511
CABMVp	pDD0923	0.0122784	0.0133213	0.0205581	0.00795724	0.0155405	0.0220589	0.0170046	0.0165191	0.0174697	0.0523472	0.496663	0.462377	0.462377	0.0210965	0.0174668
WMV2p	pDD1778	0.0194891	0.00893962	0.360025	0.0106851	0.0156582	0.0107759	0.00791279	0.013599	0.015892	0.428777	0.660501	0.788056	0.788056	0.181584	0.0202745
ACPp	pDD1780	0.0103744	0.0216292	0.330863	0.00894472	0.0149254	0.0154233	0.00567292	0.00976757	0.00543516	0.36599	0.412433	0.786217	0.786217	0.0787455	0.0144287
EAPVp	pDD0918	0.00771	0.0271197	0.065519	0.00962841	0.0285457	0.006111	0.026714	0.024099	0.009951	0.24529	0.990797	1.21996	1.21996	0.293653	0.025973
PeMoVp	pDD0326	0.00852163	0.00863754	0.0135774	0.0214124	0.0192274	0.010163	0.00978606	0.013989	0.0376514	0.555548	0.0405032	0.0140507	0.0140507	0.011524	1.93545
Replicate 3		pDD2270	pDD2276	pDD2272	pDD1257	pDD1270	pDD1201	pDD1265	pDD1272	pDD2280	pDD2271	pDD1273	pDD1807	pDD1807	pDD1268	pDD2279	substrate plasmid number
TEVp	pDD0316	0.542905	0.0214707	0.0205283	0.0206799	0.083529	0.031668	0.0271386	0.0249542	0.0244926	0.0303275	-no data-	0.010556	0.010556	0.020817	0.086384
SuMMVp	pDD0322	0.00934659	0.845973	0.00841492	0.00887651	0.00575124	0.00768886	0.00387332	0.00340043	0.0075295	0.025078	0.0137641	0.0784759	0.0784759	0.00378199	0.0109721
PSbMVp	pDD0318	0.0309877	0.00651182	0.463106	0.0103297	0.003726	0.0371671	0.0674269	0.0371315	0.0366268	0.0482044	-no data-	0.070076	0.070076	0.039699	-no data-
PTVp	pDD0907	0.00601742	0.0192791	0.0113198	0.768495	0.68483	0.0119362	0.738361	0.326091	0.0217335	0.0185479	0.010654	0.0142028	0.0142028	0.00658154	0.0214826
SPV2p	pDD0920	0.0108637	0.0143965	0.0191883	1.17535	1.20385	0.588995	0.993475	0.571259	0.0131478	0.0169819	0.0205718	0.0123401	0.0123401	0.0190135	0.0141644
PPVp	pDD0324	0.0825536	0.00996211	0.015442	1.23618	0.946159	0.484307	-no data-	0.444499	0.0325042	0.0473463	0.0235461	0.012607	0.012607	0.0216233	0.0324318
KoMVp	pDD0915	0.0343295	0.0154857	0.0214004	0.0489137	0.094153	0.046432	0.63695	0.0317544	0.0226652	0.0445443	0.0298378	0.015449	0.015449	0.0397254	0.0220058
TVBMVp	pDD0922	0.0819105	0.0084813	0.0560945	0.0451852	0.098293	0.0872013	0.158476	1.44696	0.0600206	0.0959503	0.0721781	0.012885	0.012885	0.0509081	0.075803
OYDVp	pDD0327	0.0665101	0.00939977	0.0449124	0.017089	0.010896	0.106037	0.0669781	0.0586474	-no data-	0.0524868	0.0801129	0.008961	0.008961	0.0694792	0.112737
TVMVp	pDD0317	0.0210446	0.016667	0.0170911	0.0105872	0.016893	0.0184352	0.0296028	0.0233171	0.0267938	-no data-	0.0703562	0.008875	0.008875	0.0348568	-no data-
CABMVp	pDD0923	0.0968184	0.0109584	-no data-	0.013892	0.008247	0.0627822	-no data-	0.0629208	0.0566134	-no data-	1.52528	0.295748	0.295748	-no data-	-no data-
WMV2p	pDD1778	0.0100125	0.0346834	0.546225	0.0188302	0.0151564	0.00929926	0.0202843	0.0152551	0.0133964	0.71659	0.874354	1.43684	1.43684	0.226538	0.0311988
ACPp	pDD1780	0.0174936	0.0258647	0.318389	0.00952423	0.01161	0.0106138	0.00997726	0.0170364	0.0136792	0.586401	0.731695	1.29868	1.29868	0.134628	0.0197747
EAPVp	pDD0918	-no data-	0.0231306	0.0831602	0.0137092	0.013761	-no data-	-no data-	-no data-	-no data-	0.314067	-no data-	1.04002	1.04002	-no data-	-no data-
PeMoVp	pDD0326	0.0603519	0.00992611	0.0471066	0.0129343	0.016478	0.0524714	0.0935071	0.0560158	-no data-	0.842445	0.0840055	0.010694	0.010694	0.0593617	1.0496
Replicate 4		pDD2270	pDD2276	pDD2272	pDD1257	pDD1270	pDD1201	pDD1265	pDD1272	pDD2280	pDD2271	pDD1273	pDD1807	pDD1807	pDD1268	pDD2279	substrate plasmid number
TEVp	pDD0316	0.82925	-no data-	-no data-	-no data-	-no data-	-no data-	-no data-	-no data-	0.0111866	0.0596069	0.0340578	-no data-	-no data-	0.0115446	-no data-
SuMMVp	pDD0322	-no data-	-no data-	-no data-	-no data-	-no data-	-no data-	-no data-	-no data-	-no data-	-no data-	-no data-	-no data-	-no data-	-no data-	-no data-
PSbMVp	pDD0318	-no data-	-no data-	0.749394	-no data-	-no data-	-no data-	-no data-	-no data-	-no data-	-no data-	0.0185942	-no data-	-no data-	-no data-	0.0237188
PTVp	pDD0907	-no data-	-no data-	-no data-	-no data-	-no data-	-no data-	-no data-	-no data-	-no data-	-no data-	-no data-	-no data-	-no data-	-no data-	-no data-
SPV2p	pDD0920	-no data-	-no data-	-no data-	-no data-	-no data-	-no data-	-no data-	-no data-	-no data-	-no data-	-no data-	-no data-	-no data-	-no data-	-no data-
PPVp	pDD0324	-no data-	-no data-	-no data-	-no data-	-no data-	0.935974	1.1987	0.910666	-no data-	-no data-	-no data-	-no data-	-no data-	-no data-	-no data-
KoMVp	pDD0915	-no data-	-no data-	-no data-	-no data-	-no data-	-no data-	0.626507	-no data-	-no data-	-no data-	-no data-	-no data-	-no data-	-no data-	-no data-
TVBMVp	pDD0922	0.0103344	-no data-	-no data-	-no data-	-no data-	-no data-	-no data-	1.02962	-no data-	-no data-	-no data-	-no data-	-no data-	-no data-	-no data-
OYDVp	pDD0327	-no data-	-no data-	-no data-	-no data-	-no data-	-no data-	-no data-	-no data-	1.08497	-no data-	-no data-	-no data-	-no data-	-no data-	0.236802
TVMVp	pDD0317	-no data-	-no data-	-no data-	-no data-	-no data-	-no data-	-no data-	-no data-	-no data-	1.35388	-no data-	-no data-	-no data-	-no data-	0.924958
CABMVp	pDD0923	-no data-	-no data-	0.0138344	-no data-	-no data-	-no data-	0.0173653	-no data-	-no data-	0.0546498	0.971095	-no data-	-no data-	0.0380781	0.0335932
WMV2p	pDD1778	-no data-	-no data-	-no data-	-no data-	-no data-	-no data-	-no data-	-no data-	-no data-	-no data-	-no data-	-no data-	-no data-	-no data-	-no data-
ACPp	pDD1780	-no data-	-no data-	-no data-	-no data-	-no data-	-no data-	-no data-	-no data-	-no data-	-no data-	-no data-	-no data-	-no data-	-no data-	-no data-
EAPVp	pDD0918	0.0133779	-no data-	0.164423	-no data-	-no data-	0.0152609	0.0240681	0.025099	0.016292	0.677024	0.898857	-no data-	-no data-	0.664692	0.0255065
PeMoVp	pDD0326	0.0146343	-no data-	-no data-	-no data-	-no data-	-no data-	-no data-	-no data-	0.041917	0.756086	0.0188271	-no data-	-no data-	0.0147745	1.36862
Replicate 5		pDD2270	pDD2276	pDD2272	pDD1257	pDD1270	pDD1201	pDD1265	pDD1272	pDD2280	pDD2271	pDD1273	pDD1807	pDD1807	pDD1268	pDD2279	substrate plasmid number
TEVp	pDD0316	0.945684	-no data-	-no data-	-no data-	-no data-	-no data-	-no data-	-no data-	-no data-	0.0606312	-no data-	-no data-	-no data-	-no data-	-no data-
SuMMVp	pDD0322	-no data-	-no data-	-no data-	-no data-	-no data-	-no data-	-no data-	-no data-	-no data-	-no data-	-no data-	-no data-	-no data-	-no data-	-no data-
PSbMVp	pDD0318	-no data-	-no data-	0.402451	-no data-	-no data-	-no data-	-no data-	-no data-	-no data-	-no data-	-no data-	-no data-	-no data-	-no data-	-no data-
PTVp	pDD0907	-no data-	-no data-	-no data-	-no data-	-no data-	-no data-	-no data-	-no data-	-no data-	-no data-	-no data-	-no data-	-no data-	-no data-	-no data-
SPV2p	pDD0920	-no data-	-no data-	-no data-	-no data-	-no data-	-no data-	-no data-	-no data-	-no data-	-no data-	-no data-	-no data-	-no data-	-no data-	-no data-
PPVp	pDD0324	-no data-	-no data-	-no data-	-no data-	-no data-	0.547483	0.846189	0.610139	-no data-	-no data-	-no data-	-no data-	-no data-	-no data-	-no data-
KoMVp	pDD0915	-no data-	-no data-	-no data-	-no data-	-no data-	-no data-	0.509609	-no data-	-no data-	-no data-	-no data-	-no data-	-no data-	-no data-	-no data-
TVBMVp	pDD0922	-no data-	-no data-	-no data-	-no data-	-no data-	-no data-	-no data-	1.14783	-no data-	-no data-	-no data-	-no data-	-no data-	-no data-	-no data-
OYDVp	pDD0327	-no data-	-no data-	-no data-	-no data-	-no data-	-no data-	-no data-	-no data-	1.0526	-no data-	-no data-	-no data-	-no data-	-no data-	0.183519
TVMVp	pDD0317	0.0153119	-no data-	-no data-	-no data-	-no data-	-no data-	-no data-	-no data-	-no data-	0.906661	-no data-	-no data-	-no data-	-no data-	0.568312
CABMVp	pDD0923	-no data-	-no data-	-no data-	-no data-	-no data-	-no data-	-no data-	-no data-	-no data-	-no data-	0.520086	-no data-	-no data-	0.0588239	0.0500584
WMV2p	pDD1778	-no data-	-no data-	-no data-	-no data-	-no data-	-no data-	-no data-	-no data-	-no data-	-no data-	-no data-	-no data-	-no data-	-no data-	-no data-
ACPp	pDD1780	-no data-	-no data-	-no data-	-no data-	-no data-	-no data-	-no data-	-no data-	-no data-	-no data-	-no data-	-no data-	-no data-	-no data-	-no data-
EAPVp	pDD0918	-no data-	-no data-	0.0885605	-no data-	-no data-	-no data-	-no data-	-no data-	-no data-	0.387206	0.718631	-no data-	-no data-	0.307127	-no data-
PeMoVp	pDD0326	-no data-	-no data-	-no data-	-no data-	-no data-	-no data-	-no data-	-no data-	0.0303407	0.421623	-no data-	-no data-	-no data-	-no data-	1.20296

## Sheet: Figure 4a
Fig. 4a			sfCherry3C/sfGFP
			three-peat motif (7x3)
protease	protease plasmid number	substrate plasmid number	mean (replicate 1)	mean (replicate 2)	mean (replicate 3)	mean (3 replicates)
ISMVp	pDD1775	pDD1804	0.00336346	0.0299582	0.00950066	0.0142741
PMMVp	pDD1773	pDD1802	0.0173256	0.0189766	0.0198021	0.0187014
PMAVp	pDD1777	pDD1806	0.0172606	0.0134522	0.0265739	0.0190956
LMVp	pDD0916	pDD1266	0.0693286	0.0441987	0.0651749	0.0595674
EAPVp	pDD0918	pDD1268	0.256148	0.302369	0.177394	0.245304
TEVp	pDD0316	pDD2270	0.60748	0.539411	0.867676	0.671522
NDVp	pDD0320	pDD2274	0.680162	0.568855	0.424756	0.557924
KeuMVp	pDD0904	pDD1254	0.222246	0.213953	0.485894	0.307364
PSbMVp	pDD0318	pDD2272	0.413785	0.428152	0.512699	0.451545
PeMoVp	pDD0326	pDD2279	1.06171	0.897521	0.912216	0.957149
			GS-flanked motif (7x1 with GS)
			mean (replicate 1)	mean (replicate 2)	mean (replicate 3)	mean (3 replicates)
ISMVp	pDD1775	pDD1812	0.017282	0.0123465	0.00824601	0.0126248
PMMVp	pDD1773	pDD1810	0.0105079	0.00712765	0.00976019	0.00913191
PMAVp	pDD1777	pDD1814	0.0375945	0.0322957	0.0293901	0.0330934
LMVp	pDD0916	pDD1710	0.0634972	0.121629	0.072039	0.0857217
EAPVp	pDD0918	pDD2518	0.0790047	0.126896	0.106953	0.104285
TEVp	pDD0316	pDD1707	0.853216	1.05744	1.1445	1.01839
NDVp	pDD0320	pDD1701	0.704266	0.807006	0.658025	0.723099
KeuMVp	pDD0904	pDD1706	0.173095	0.400425	0.476853	0.350124
PSbMVp	pDD0318	pDD1704	0.645045	0.789828	0.788943	0.741272
PeMoVp	pDD0326	pDD1702	1.11829	1.26792	1.14539	1.1772
			extended motif (20x1)
			mean (replicate 1)	mean (replicate 2)	mean (replicate 3)	mean (3 replicates)	7x3 vs 20x1 fold change
ISMVp	pDD1775	pDD3249	0.0922146	0.0437244	0.0979948	0.0779779	5.46289
PMMVp	pDD1773	pDD3250	0.0906719	0.0471188	0.146483	0.0947579	5.06688
PMAVp	pDD1777	pDD3251	0.168496	0.0645272	0.21775	0.150258	7.86872
LMVp	pDD0916	pDD3252	0.312	0.254568	0.234805	0.267124	4.48441
EAPVp	pDD0918	pDD3253	0.863043	0.667215	0.635918	0.722059	2.94353
TEVp	pDD0316	pDD3254	1.02624	0.721579	0.898779	0.8822	1.31373
NDVp	pDD0320	pDD3255	1.1221	1.07176	0.92568	1.03985	1.86378
KeuMVp	pDD0904	pDD3257	1.17843	1.37417	1.02945	1.19402	3.8847
PSbMVp	pDD0318	pDD3256	1.29475	1.14963	1.25084	1.23174	2.72783
PeMoVp	pDD0326	pDD3258	1.59121	1.26119	1.069	1.30713	1.36565

## Sheet: Figure 4b
Fig. 4b
protease	substrate description	protease plasmid number	substrate plasmid number	Condition	mean (replicate 1)	std error	mean (replicate 2)	std error	mean (replicate 3)	std error	mean (3 replicates)	std error
NDVp	NDVp cognate	pDD0320	pDD1701	B1	1.12397	0.0366881	1.18073	0.0912882	1.18734	0.080709	1.16401	0.0201113
PeMoVp	PeMoVp cognate	pDD0326	pDD1702	B2	1.16611	0.124972	1.18995	0.094268	0.540095	0.0495697	0.965386	0.212757
TVBMVp	TVBMVp cognate	pDD0922	pDD1703	B3	0.852076	0.0385883	0.62185	0.0642808	0.491591	0.0629579	0.655172	0.105388
PSbMVp	PsbMVp cognate	pDD0318	pDD1704	B4	1.06248	0.0401898	1.1066	0.0852996	0.6866	0.0732722	0.951893	0.133256
LYSVp	LYSVp cognate	pDD0919	pDD1705	B5	0.0102247	0.00213985	0.0220359	0.00283755	0.0178783	0.00247476	0.016713	0.00345902
KeuMVp	KeuMVp cognate	pDD0904	pDD1706	B6	1.21758	0.0392708	1.22256	0.0772823	0.930716	0.0758833	1.12362	0.0964625
TEVp	TEVp cognate	pDD0316	pDD1707	B7	0.751139	0.0345585	0.41831	0.0456015	0.842309	0.0801191	0.670586	0.128854
SPV2p	SPV2p cognate	pDD0920	pDD1708	B8	1.14361	0.0349441	0.952296	0.0753687	1.39861	0.09137	1.16484	0.129276
TVMVp	TVMVp cognate	pDD0317	pDD1709	B9	1.28051	0.0353385	0.761268	0.0678221	1.12589	0.0879894	1.05589	0.153925
LMVp	LMVp cognate	pDD0916	pDD1710	B10	0.503711	0.0276892	0.449508	0.042934	0.266183	0.0346208	0.406467	0.0718661
NLSYVp	NLSYVp cognate	pDD0926	pDD1711	B11	0.00542295	0.000525797	0.0124495	0.00154961	0.00752322	0.00101345	0.00846523	0.00208237
ScMVp	SCMVp extended CS	pDD0930	pDD2512	B12	0.619471	0.0240914	0.336004	0.0320717	0.173063	0.0223792	0.376179	0.130423
PPVp	PPVp extended CS	pDD0324	pDD2517	B13	1.23417	0.0404292	1.4504	0.113361	1.06039	0.0855438	1.24832	0.11281
EAPVp	EAPVp extended CS	pDD0918	pDD2518	B14	1.01206	0.0380051	0.792885	0.0828153	1.0144	0.107528	0.939781	0.0734512
ScMVp	ScMVp mutated cognate	pDD0930	pDD1712	B15	1.00163	0.048862	1.02774	0.100081	0.737973	0.0785214	0.922447	0.0925441
NDVp	NDVp mutated cognate	pDD0320	pDD1713	B16	1.07627	0.0385543	0.478963	0.0668466	0.918897	0.0966205	0.824709	0.178742
PeMoVp	PeMoVp mutated cognate	pDD0326	pDD1714	B17	0.810838	0.0336017	0.484554	0.0633732	0.340019	0.0493831	0.545137	0.139248
TVBMVp	TVBMVp mutated cognate	pDD0922	pDD1715	B18	1.13809	0.0359431	1.42299	0.103867	1.42032	0.0927934	1.32713	0.0945267
PSbMVp	PsbMVp mutated cognate	pDD0318	pDD1716	B19	0.938246	0.0368932	0.769881	0.0951614	0.821166	0.0800456	0.843098	0.0498245
LYSVp	LYSVp mutated cognate	pDD0919	pDD1717	B20	0.00739162	0.000731663	0.0145408	0.00133011	0.0113474	0.00164724	0.0110933	0.0020677
KeuMVp	KeuMVp mutated cognate	pDD0904	pDD1718	B21	0.729122	0.0317048	0.773289	0.0825406	0.342018	0.0450507	0.614809	0.13699
EAPVp	EAPVp mutated cognate	pDD0918	pDD1719	B22	0.0193738	0.00331687	0.0405904	0.00703549	0.0385085	0.00640432	0.0328242	0.00675202
TEVp	TEVp mutated cognate	pDD0316	pDD1720	B23	0.778863	0.0361352	0.538452	0.0551392	0.511685	0.063163	0.609667	0.0849503
PeMoVp	PeMoVp mutated cognate	pDD0326	pDD1721	B24	0.228515	0.027903	0.101499	0.0265925	0.0857026	0.0292414	0.138572	0.045202
NDVp	LYSVp --> NDVp target crosstalk	pDD0320	pDD1722	B25	0.0304543	0.00877452	0.0816729	0.0133481	0.0191295	0.003166	0.0437522	0.0192401
PPVp	KeuMVp --> PPVp target crosstalk	pDD0324	pDD1723	B26	0.323848	0.0271563	0.289713	0.0410589	0.264118	0.037914	0.292559	0.0173011
SPV2p	EAPVp --> SPV2p target crosstalk	pDD0920	pDD1724	B27	0.0265626	0.0194759	0.0118002	0.000992145	0.0101169	0.00115218	0.0161599	0.005224
TVMVp	TEVp --> TVMVp target crosstalk	pDD0317	pDD1725	B28	0.247426	0.0352411	0.122969	0.024933	0.138664	0.0319254	0.169686	0.0391332
LMVp	PeMoVp --> LMVp target crosstalk	pDD0916	pDD1726	B29	0.00729547	0.000986305	0.0148942	0.00132458	0.00443515	0.000947843	0.00887495	0.00312085
NLSYVp	ScMVp --> NLSYVp target crosstalk	pDD0926	pDD1727	B30	0.00894625	0.00109801	0.01502	0.00144912	0.0142221	0.00593824	0.0127294	0.00190557
LYSVp	NDVp cognate	pDD0919	pDD1701	B31	0.00989034	0.000879861	0.00765565	0.00097924	0.015672	0.00275744	0.0110727	0.00238843
KeuMVp	PPVp extended CS	pDD0904	pDD2517	B32	0.0185451	0.0017863	0.0268051	0.00308216	0.0138685	0.00143603	0.0197396	0.00378194
EAPVp	SPV2p cognate	pDD0918	pDD1708	B33	0.0250422	0.00897353	0.0121498	0.00128162	0.0098728	0.00143319	0.0156883	0.00472294
TEVp	TVMVp cognate	pDD0316	pDD1709	B34	0.0176532	0.00189458	0.0201401	0.00153809	0.0209248	0.00325087	0.0195727	0.000986112
PeMoVp	LMVp cognate	pDD0326	pDD1710	B35	0.00881262	0.00102887	0.019276	0.00234294	0.0068684	0.00120725	0.0116523	0.00385293
ScMVp	NLSYVp cognate	pDD0930	pDD1711	B36	0.959651	0.0389435	0.937442	0.0643949	1.01183	0.0891015	0.969639	0.0220457
LYSVp	LYSVp --> NDVp target crosstalk	pDD0919	pDD1722	B37	0.00978696	0.00121878	0.0134103	0.0013302	0.0253994	0.0138633	0.0161989	0.00471767
KeuMVp	KeuMVp --> PPVp target crosstalk	pDD0904	pDD1723	B38	0.198171	0.0165529	0.209323	0.032581	0.125936	0.0177706	0.17781	0.0261359
EAPVp	EAPVp --> SPV2p target crosstalk	pDD0918	pDD1724	B39	0.589392	0.0397983	0.644107	0.07246	0.476758	0.0548025	0.570086	0.0492647
TEVp	TEVp --> TVMVp target crosstalk	pDD0316	pDD1725	B40	0.535514	0.0340121	0.419499	0.054542	0.480678	0.0650652	0.478564	0.0335076
PeMoVp	PeMoVp --> LMVp target crosstalk	pDD0326	pDD1726	B41	0.193258	0.02653	0.138534	0.046997	0.036565	0.00434139	0.122785	0.0459135
ScMVp	ScMVp --> NLSYVp target crosstalk	pDD0930	pDD1727	B42	1.26764	0.0441603	1.37282	0.0924951	1.1255	0.0931361	1.25532	0.07166
NDVp	LYSVp cognate	pDD0320	pDD1705	B43	0.0133479	0.00313555	0.0220826	0.00360534	0.0221235	0.00828291	0.0191847	0.00291839
PPVp	KeuMVp cognate	pDD0324	pDD1706	B44	0.0093494	0.00117859	0.0166444	0.00187517	0.0113384	0.00139565	0.012444	0.00217724
SPV2p	EAPVp extended CS	pDD0920	pDD2518	B45	0.00514313	0.00045057	0.00986737	0.00117883	0.00665882	0.000842992	0.00722311	0.00139265
TVMVp	TEVp cognate	pDD0317	pDD1707	B46	0.00575044	0.000556107	0.0120542	0.00116784	0.0151538	0.00214927	0.0109862	0.00276656
LMVp	PeMoVp cognate	pDD0916	pDD1702	B47	0.00557046	0.000617538	0.0185489	0.00165486	0.00549298	0.000834214	0.0098708	0.00433913
NLSYVp	SCMVp extended CS	pDD0926	pDD2512	B48	0.00738659	0.000596205	0.0214492	0.00254384	0.0149765	0.00264337	0.0146041	0.0040638
Sample	Comparison	DeltaH (Sample Hspec - Comparison Hspec)	Sample condition	Comparison condition	Sample values	Comparison values	Delta fluorescence	Sample std error	Comparison std error	delta fluorescence std error
ScMVp-mutScMVcs F(P3)Y	ScMVp-ScMVcs	-21.27	B15	B12	0.922447	0.376179	0.546267	0.0925441	0.130423	0.159921
NDVp-mutNDVcs S(P1')A	NDVp-NDVcs	-19.36	B16	B1	0.824709	1.16401	-0.339305	0.178742	0.0201113	0.17987
PeMoVp-mutPeMoVcs S(P1')V	PeMoVp-PeMoVcs	-12.5	B17	B2	0.545137	0.965386	-0.420249	0.139248	0.212757	0.254275
TVBMVp-mutTVBMVcs N(P1')G	TVBMVp-TVBMVcs	-6	B18	B3	1.32713	0.655172	0.671961	0.0945267	0.105388	0.14157
PSbMVp-mutPSbMVcs V(P4)A	PSbMVp-PSbMVcs	-4.28	B19	B4	0.843098	0.951893	-0.108795	0.0498245	0.133256	0.142266
KeuMVp-mutKeuMVcs L(P2)H	KeuMVp-KeuMVcs	50.79	B21	B6	0.614809	1.12362	-0.508811	0.13699	0.0964625	0.167545
EAPVp-mutEAPVcs L(P2)H	EAPVp-EAPVcs	49.82	B22	B14	0.0328242	0.939781	-0.906957	0.00675202	0.0734512	0.0737608
TEVp-mutTEVcs L(P4)V	TEVp-TEVcs	47.39	B23	B7	0.609667	0.670586	-0.0609194	0.0849503	0.128854	0.154337
PeMoVp-mutPeMoVcs Y(P2)H	PeMoVp-PeMoVcs	46.94	B24	B2	0.138572	0.965386	-0.826814	0.045202	0.212757	0.217506
KeuMVp-mutPPVcs H(P2)L	KeuMVp-PPVcs	-50.79	B38	B32	0.17781	0.0197396	0.158071	0.0261359	0.00378194	0.0264082
EAPVp-mutSPV2cs H(P2)L	EAPVp-SPV2cs	-49.82	B39	B33	0.570086	0.0156883	0.554398	0.0492647	0.00472294	0.0494905
TEVp-mutTVMVcs V(P4)L	TEVp-TVMVcs	-47.39	B40	B34	0.478564	0.0195727	0.458991	0.0335076	0.000986112	0.0335221
PeMoVp-mutLMVcs H(P2)Y	PeMoVp-LMVcs	-46.94	B41	B35	0.122785	0.0116523	0.111133	0.0459135	0.00385293	0.0460749
ScMVp-mutNLSYVcs E(P5)T	ScMVp-NLSYVcs	30.72	B42	B36	1.25532	0.969639	0.285679	0.07166	0.0220457	0.0749744
KeuMVp-mutPPVcs H(P2)L	KeuMVp-KeuMVcs	267.49	B38	B6	0.17781	1.12362	-0.94581	0.0261359	0.0964625	0.0999405
EAPVp-mutSPV2cs H(P2)L	EAPVp-EAPVcs	287.74	B39	B14	0.570086	0.939781	-0.369695	0.0492647	0.0734512	0.0884425
TEVp-mutTVMVcs V(P4)L	TEVp-TEVcs	182.98	B40	B7	0.478564	0.670586	-0.192022	0.0335076	0.128854	0.13314
PeMoVp-mutLMVcs H(P2)Y	PeMoVp-PeMoVcs	41.4	B41	B2	0.122785	0.965386	-0.8426	0.0459135	0.212757	0.217655
ScMVp-mutNLSYVcs E(P5)T	ScMVp-ScMVcs	-88.57	B42	B12	1.25532	0.376179	0.879139	0.07166	0.130423	0.148813
KeuMVp-PPVcs	KeuMVp-KeuMVcs	318.28	B38	B6	0.17781	1.12362	-0.94581	0.0261359	0.0964625	0.0999405
EAPVp-SPV2cs	EAPVp-EAPVcs	337.56	B33	B14	0.0156883	0.939781	-0.924093	0.00472294	0.0734512	0.0736028
TEVp-TVMVcs	TEVp-TEVcs	230.38	B34	B7	0.0195727	0.670586	-0.651013	0.000986112	0.128854	0.128858
PeMoVp-LMVcs	PeMoVp-PeMoVcs	88.34	B35	B2	0.0116523	0.965386	-0.953733	0.00385293	0.212757	0.212792
ScMVp-NLSYVcs	ScMVp-ScMVcs	-119.29	B36	B12	0.969639	0.376179	0.59346	0.0220457	0.130423	0.132273

## Sheet: Figure 4c
Fig. 4c
protease	substrate description	protease plasmid number	substrate plasmid number	mean (replicate 1)	std error	mean (replicate 2)	std error	mean (replicate 3)	std error	Mean (3 replicates)	std error	Full Hspec
WT protease -> WT substrate
LYSVp	LYSVp cognate	pDD0919	pDD1705	0.0102247	0.00213985	0.0220359	0.00283755	0.0178783	0.00247476	0.016713	0.00345902	-376.498
KeuMVp	KeuMVp cognate	pDD0904	pDD1706	1.21758	0.0392708	1.22256	0.0772823	0.930716	0.0758833	1.12362	0.0964625	-454.69
EAPVp	EAPVp extended CS	pDD0918	pDD2518	1.01206	0.0380051	0.792885	0.0828153	1.0144	0.107528	0.939781	0.0734512	-472.557
TEVp	TEVp cognate	pDD0316	pDD1707	0.751139	0.0345585	0.41831	0.0456015	0.842309	0.0801191	0.670586	0.128854	-296.632
PeMoVp	PeMoVp cognate	pDD0326	pDD1702	1.16611	0.124972	1.18995	0.094268	0.540095	0.0495697	0.965386	0.212757	-231.208
ScMVp	SCMVp extended CS	pDD0930	pDD2512	0.619471	0.0240914	0.336004	0.0320717	0.173063	0.0223792	0.376179	0.130423	-65.4145
WT protease -> crosstalk substrate
LYSVp	NDVp cognate	pDD0919	pDD1701	0.00989034	0.000879861	0.00765565	0.00097924	0.015672	0.00275744	0.0110727	0.00238843	-149.347
KeuMVp	PPVp extended CS	pDD0904	pDD2517	0.0185451	0.0017863	0.0268051	0.00308216	0.0138685	0.00143603	0.0197396	0.00378194	-136.41
EAPVp	SPV2p cognate	pDD0918	pDD1708	0.0250422	0.00897353	0.0121498	0.00128162	0.0098728	0.00143319	0.0156883	0.00472294	-134.994
TEVp	TVMVp cognate	pDD0316	pDD1709	0.0176532	0.00189458	0.0201401	0.00153809	0.0209248	0.00325087	0.0195727	0.000986112	-66.255
PeMoVp	LMVp cognate	pDD0326	pDD1710	0.00881262	0.00102887	0.019276	0.00234294	0.0068684	0.00120725	0.0116523	0.00385293	-142.865
ScMVp	NLSYVp cognate	pDD0930	pDD1711	0.959651	0.0389435	0.937442	0.0643949	1.01183	0.0891015	0.969639	0.0220457	-184.705
WT protease -> mutant crosstalk substrate
LYSVp	LYSVp --> NDVp target crosstalk	pDD0919	pDD1722	0.00978696	0.00121878	0.0134103	0.0013302	0.0253994	0.0138633	0.0161989	0.00471767	-202.197
KeuMVp	KeuMVp --> PPVp target crosstalk	pDD0904	pDD1723	0.198171	0.0165529	0.209323	0.032581	0.125936	0.0177706	0.17781	0.0261359	-187.198
EAPVp	EAPVp --> SPV2p target crosstalk	pDD0918	pDD1724	0.589392	0.0397983	0.644107	0.07246	0.476758	0.0548025	0.570086	0.0492647	-184.815
TEVp	TEVp --> TVMVp target crosstalk	pDD0316	pDD1725	0.535514	0.0340121	0.419499	0.054542	0.480678	0.0650652	0.478564	0.0335076	-113.647
PeMoVp	PeMoVp --> LMVp target crosstalk	pDD0326	pDD1726	0.193258	0.02653	0.138534	0.046997	0.036565	0.00434139	0.122785	0.0459135	-189.806
ScMVp	ScMVp --> NLSYVp target crosstalk	pDD0930	pDD1727	1.26764	0.0441603	1.37282	0.0924951	1.1255	0.0931361	1.25532	0.07166	-153.987

## Sheet: Figure 5
Fig. 5a	% +Annexin V
	replicate 1	replicate 2	replicate 3	average (3 replicates)
EAPVp, no Caspase3	1.335	2.205	3.36	2.3
EAPVp, Caspase3-SPV2cs (EPVYHQS)	14.15	14.15	4.79	11.03
EAPVp, Caspase3-mutSPV2cs (EPVYLQS)	61.3	54.95	63.4	59.8833
EAPVp, Caspase3-EAPVcs	76.6	72.3	81.3	76.7333
Fig. 5b
	replicate 1	replicate 2	replicate 3	average (3 replicates)
SPV2p, no Caspase3	1.685	3.4	2.28	2.455
SPV2p, Caspase3-mutSPV2cs (EPVYLQS)	1.445	2.7	1.51	1.885
SPV2p, Caspase3-SPV2cs (EPVYHQS)	74.45	72.2	75.3	73.9833

## Sheet: Supplementary Fig. 1
			With enzyme
			sfCherry3C/sfGFP
Protease	protease plasmid number	substrate plasmid number	Mean (replicate 1)	std error	Mean (replicate 2)	std error	Mean (replicate 3)	std error	mean (3 replicates)	7aa Hspec (masked specificity)	20aa Hspec (full specificity)
TVMVp	pDD0317	pDD2271	1.1126	0.0828364	0.941794	0.0839298	0.876762	0.0726435	0.977051	-172.21	-492.781
SPV2p	pDD0920	pDD1270	1.01842	0.0657814	1.20202	0.0765449	0.616617	0.0559899	0.945687	-135.289	-402.908
PeMoVp	pDD0326	pDD2279	0.728174	0.0733299	1.01327	0.0762102	0.921805	0.0694832	0.887751	-124.634	-231.208
OYDVp	pDD0327	pDD2280	0.722179	0.0700323	1.15799	0.0776123	0.704651	0.0681659	0.861608	-148.049	-400.58
ACPp	pDD1780	pDD1807	0.73801	0.0667205	1.02374	0.0637795	0.77092	0.0662537	0.844224	-211.242	-409.106
PTVp	pDD0907	pDD1257	0.688065	0.0707765	0.81308	0.0639029	0.649892	0.0564891	0.717012	-91.5805	-332.162
SuMMVp	pDD0322	pDD2276	0.694081	0.0661745	0.705551	0.060196	0.654399	0.0526412	0.684677	-186.634	-499.719
SPFMVp	pDD0921	pDD1271	0.43913	0.0448061	0.903522	0.0601186	0.637803	0.0588484	0.660152	-121.548	-359.428
PPVp	pDD0324	pDD1201	0.618281	0.0707159	0.691734	0.0628397	0.666694	0.056817	0.658903	-154.562	-358.241
WMV2p	pDD1778	pDD1807	0.634842	0.0704089	0.753321	0.0618937	0.584789	0.0542609	0.657651	-212.618	-357.444
TEVp	pDD0316	pDD2270	0.49127	0.046979	0.503374	0.0453694	0.877341	0.0734878	0.623995	-147.884	-296.632
KeuMV2p	pDD1779	pDD1808	0.418624	0.0545339	0.634696	0.0608935	0.802259	0.0652482	0.618526	-212.618	-455.384
NDVp	pDD0320	pDD2274	0.574609	0.0601668	0.588341	0.0590621	0.635715	0.0667965	0.599555	-50.4807	-45.0439
TVBMVp	pDD0922	pDD1272	0.460009	0.0527632	0.614156	0.0515494	0.665187	0.0601138	0.579784	-153.619	-453.878
PSp	pDD1776	pDD1805	0.454852	0.0427615	0.720023	0.065401	0.541674	0.054892	0.572183	-213.694	-501.155
WTMVp	pDD0321	pDD2275	0.34007	0.053856	0.456042	0.049909	0.467054	0.054104	0.421055	-156.511	-449.031
CABMVp	pDD0923	pDD1273	0.406775	0.0438972	0.496533	0.0542883	0.325587	0.0404235	0.409632	-179.481	-402.984
SYSVp	pDD0323	pDD2277	0.356483	0.0469146	0.522738	0.0520282	0.344122	0.0454426	0.407781	-118.172	-412.23
AWMVp	pDD0905	pDD1255	0.389503	0.0555998	0.454482	0.055419	0.350505	0.0416343	0.398164	-135.117	-442.112
KoMVp	pDD0915	pDD1265	0.367072	0.043466	0.380945	0.0486836	0.43752	0.0453264	0.395179	-134.314	-442.063
ScMVp	pDD0930	pDD1279	0.249588	0.249588	0.524927	0.0663449	0.331132	0.046051	0.368549	-58.8993	-65.4145
ClYVVp	pDD0328	pDD2281	0.393441	0.0848578	0.455849	0.0561983	0.248401	0.0321523	0.365897	-188.017	-472.726
PSbMVp	pDD0318	pDD2272	0.355078	0.0546707	0.376925	0.0528909	0.239656	0.0389169	0.323886	-145.716	-195.964
KeuMVp	pDD0904	pDD1254	0.330799	0.0466567	0.281935	0.0400345	0.336302	0.0348602	0.316346	-196.103	-454.69
EAPVp	pDD0918	pDD1268	0.407543	0.0540524	0.3584	0.0426107	0.142115	0.0265187	0.302686	-198.687	-472.557
LMoVp	pDD0929	pDD1278	0.244926	0.244926	0.298012	0.0407029	0.156785	0.0224133	0.233241	-187.642	-457.219
ZYMVp	pDD0910	pDD1260	0.172722	0.0258193	0.181174	0.0279846	0.221593	0.0239925	0.19183	-172.682	-412.358
LMVp	pDD0916	pDD1266	0.110678	0.0116744	0.0849328	0.0113952	0.0584702	0.0100533	0.0846938	-138.09	-364.202
PMMVp	pDD1773	pDD1802	0.0173256	0.00162694	0.0189766	0.0018174	0.0271991	0.00343516	0.0211671	-217.239	-546.396
PMAVp	pDD1777	pDD1806	0.0172606	0.00159357	0.0134522	0.00174325	0.0243078	0.00242114	0.0183402	-213.091	-483.22
ISMVp	pDD1775	pDD1804	0.00336346	0.000292899	0.0299582	0.0167642	0.00330432	0.000500458	0.0122087	-214.618	-502.023
			Without enzyme
			sfCherry3C/sfGFP
Protease	protease plasmid number	substrate plasmid number	Mean (replicate 1)	std error	Mean (replicate 2)	std error	Mean (replicate 3)	std error	mean (3 replicates)
N/A	N/A	pDD2271	0.0143007	0.001562	0.0291634	0.00585784	0.00835152	0.00132554	0.0172719
N/A	N/A	pDD1270	0.007	0.006	0.0128177	0.00239108	0.0123919	0.00628205	0.0107365
N/A	N/A	pDD2279	0.00401282	0.00035052	0.00961284	0.0018758	0.0240811	0.0148308	0.0125689
N/A	N/A	pDD2280	0.0121609	0.00115633	0.012052	0.00235429	0.00366394	0.000521242	0.0092923
N/A	N/A	pDD1807	0.00954783	0.000879452	0.0113447	0.00189966	0.00696174	0.00106654	0.00928476
N/A	N/A	pDD1257	0.0412222	0.0335369	0.0144746	0.0031959	0.00873493	0.00251942	0.0214772
N/A	N/A	pDD2276	0.0183157	0.00143535	0.00898079	0.0020309	0.0100204	0.00257395	0.0124389
N/A	N/A	pDD1271	0.00248129	0.000220786	0.0107008	0.00183178	0.00852537	0.00166133	0.00723583
N/A	N/A	pDD1201	0.005	0.003	0.0144905	0.0024603	0.00258552	0.00044663	0.00735866
N/A	N/A	pDD1807	0.00954783	0.000879452	0.0113447	0.00189966	0.00696174	0.00106654	0.00928476
N/A	N/A	pDD2270	0.0201093	0.0022221	0.0267486	0.0034589	0.0187695	0.00506453	0.0218758
N/A	N/A	pDD1808	0.00619311	0.000498797	0.029036	0.00477328	0.00643594	0.00235347	0.0138883
N/A	N/A	pDD2274	0.0136379	0.0012503	0.0214048	0.00511218	0.0365354	0.0241385	0.0238594
N/A	N/A	pDD1272	0.00207688	0.000127344	0.0209688	0.0142419	0.00615089	0.000806851	0.0097322
N/A	N/A	pDD1805	0.0120722	0.000629831	0.02923	0.00795408	0.0101498	0.00173195	0.0171507
N/A	N/A	pDD2275	0.0154016	0.000917258	0.0278208	0.00387783	0.00622252	0.00101621	0.0164816
N/A	N/A	pDD1273	0.00138804	0.000172922	0.0182668	0.00253011	0.038866	0.0201612	0.019507
N/A	N/A	pDD2277	0.0137072	0.000424409	0.0173173	0.00246455	0.00337931	0.000539508	0.0114679
N/A	N/A	pDD1255	0.00330458	0.000810934	0.00521106	0.00112015	0.00432326	0.000804073	0.00427963
N/A	N/A	pDD1265	0.0174582	0.00113639	0.00456736	0.00106268	0.01314	0.00155415	0.0117219
N/A	N/A	pDD1279	0.0053651	0.000437853	0.00689598	0.00154373	0.00935212	0.00274349	0.0072044
N/A	N/A	pDD2281	0.0172322	0.0019075	0.00750454	0.00135013	0.00286338	0.000451061	0.00920003
N/A	N/A	pDD2272	0.0183217	0.00198652	0.019344	0.003107	0.00386589	0.000437049	0.0138439
N/A	N/A	pDD1254	0.004	0.001	0.0256181	0.00258323	0.00543796	0.000587983	0.0116853
N/A	N/A	pDD1268	0.00199045	0.00024141	0.00411649	0.000790011	0.00631237	0.000919556	0.00413977
N/A	N/A	pDD1278	0.0155975	0.00132079	0.013105	0.00671802	0.00358228	0.000547745	0.0107616
N/A	N/A	pDD1260	0.00798795	0.00127597	0.0176696	0.00213106	0.0154738	0.00639612	0.0137105
N/A	N/A	pDD1266	0.001	0.001	0.0127104	0.00197903	0.00357445	0.000622272	0.00576162
N/A	N/A	pDD1802	0.00674445	0.000669757	0.008281	0.001041	0.00363801	0.000500775	0.00622115
N/A	N/A	pDD1806	0.00634464	0.000668179	0.007232	0.000683	0.00382392	0.0008286	0.00580019
N/A	N/A	pDD1804	0.00681735	0.000525165	0.008384	0.000797	0.00491541	0.000689535	0.00670558

## Sheet: Supplementary Fig. 2
		sfCherry3C/sfGFP																standard errors
		tevcs	summvcs	psbmvcs	ptvcs	spv2cs	ppvcs	komvcs	tvbmvcs	oydvcs	tvmvcs	cabmvcs	wmv2cs	acpcs	eapvpcs	pemovcs	substrate		Protease	Plasmid number	Substrate
		ENLYFQS	EEIHLQG	IKVRLQA	DEVYHQA	EPVYHQS	NVVVHQA	EQVYHQS	EEVVHQN	KEVRYQA	ETVRFQS	EDVVLQS	ESVSLQS	ESVSLQS	ESVSLQT	DEVRYQS	substrate sequence				tevcs	summvcs	psbmvcs	ptvcs	spv2cs	ppvcs	komvcs	tvbmvcs	oydvcs	tvmvcs	cabmvcs	wmv2cs	acpcs	eapvpcs	pemovcs
Replicate 1		pDD2270	pDD2276	pDD2272	pDD1257	pDD1270	pDD1201	pDD1265	pDD1272	pDD2280	pDD2271	pDD1273	pDD1807	pDD1807	pDD1268	pDD2279	substrate plasmid number				ENLYFQS	EEIHLQG	IKVRLQA	DEVYHQA	EPVYHQS	NVVVHQA	EQVYHQS	EEVVHQN	KEVRYQA	ETVRFQS	EDVVLQS	ESVSLQS	ESVSLQS	ESVSLQT	DEVRYQS
TEVp	pDD0316	0.66	0.0213539	0.02	0.0135335	0.168399	0.04	0.03	0.03	0.0210157	0.03	0.01	0.0121962	0.0121962	0.03	0.01					pDD2270	pDD2276	pDD2272	pDD1257	pDD1270	pDD1201	pDD1265	pDD1272	pDD2280	pDD2271	pDD1273	pDD1807	pDD1807	pDD1268	pDD2279
SuMMVp	pDD0322	0.00807345	1.10109	0.0151635	0.0209094	0.0153358	0.00444241	0.0172369	0.0111385	0.0129609	0.0199101	0.0139203	0.0512081	0.0512081	0.0115358	0.0106748			TEV	pDD0316	0.0701574	0.00777583	0.0037609	0.00207025	0.0360135	0.00880297	0.00657594	0.00738426	0.00398436	0.00935813	0.00836041	0.00157655	0.00157655	0.00532762	0.0263091
PSbMVp	pDD0318	0.014036	0.0159197	1.35435	0.013562	0.0104413	0.013864	0.012644	0.018179	0.019311	0.014332	0.016864	0.0753399	0.0753399	0.012817	0.014964			SuMMV	pDD0322	0.0037002	0.169458	0.00194842	0.00356828	0.00281334	0.000943566	0.00447883	0.00226601	0.00187311	0.00149344	0.000828272	0.0137194	0.0137194	0.00223856	0.000192498
PTVp	pDD0907	0.00884368	0.00972813	0.0119391	1.02471	0.521462	0.0121898	0.55646	0.17084	0.0067827	0.0121371	0.0151204	0.0158806	0.0158806	0.0108782	0.0172318			PSbMV	pDD0318	0.0238429	0.00275589	0.182311	0.00151587	0.00333811	0.010601	0.0160899	0.010205	0.00539372	0.0156403	0.00796505	0.00715132	0.00715132	0.00998432	0.00982156
SPV2p	pDD0920	0.0120167	0.0189882	0.0118132	1.15421	1.06515	0.707155	1.18906	0.72079	0.00689047	0.00930304	0.00841028	0.0230528	0.0230528	0.0074424	0.0120797			PTV	pDD0907	0.00163708	0.00304651	0.00261129	0.111382	0.0471928	0.00107421	0.0993063	0.0547565	0.00465557	0.00194198	0.00177729	0.00439297	0.00439297	0.00153498	0.00294552
PPVp	pDD0324	0.00884	0.00860896	0.00581	1.3004	1.47509	0.71868	1.13453	1.17547	0.01589	0.08639	0.00617	0.0487069	0.0487069	0.0322548	0.0115682			SPV2	pDD0920	0.00274299	0.00253954	0.00217306	0.00827169	0.0400758	0.0464717	0.062333	0.126795	0.0019887	0.00221811	0.00376292	0.00338818	0.00338818	0.00347947	0.00206114
KoMVp	pDD0915	0.008922	0.00913792	0.012449	0.0464443	0.140163	0.009995	-no data-	0.011195	0.0124	0.010415	0.01408	0.00562065	0.00562065	0.016481	0.006527			PPV	pDD0324	0.023721	0.00121276	0.00280838	0.14191	0.192792	0.07909	0.0805536	0.161961	0.00503292	0.0139693	0.00515775	0.0116897	0.0116897	0.00307222	0.00720071
TVBMVp	pDD0922	-no data-	0.0145593	0.00099	0.0612366	0.128456	0.01161	0.03286	0.59414	0.01011	0.01414	0.02101	0.0101853	0.0101853	0.00372	0.00483			KoMV	pDD0915	0.00809808	0.00208261	0.00313989	0.0104142	0.0177428	0.0105561	0.140904	0.00625816	0.00361533	0.0117018	0.00456503	0.00313731	0.00313731	0.00893488	0.00497311
OYDVp	pDD0327	0.0162892	0.011616	0.0123564	0.01279	0.0111343	0.0210312	0.0118649	0.0171201	1.52546	0.0178197	0.0157308	0.00834936	0.00834936	0.017885	0.142378			TVBMV	pDD0922	0.0229174	0.00175464	0.0166347	0.0207854	0.00899756	0.0237479	0.041301	0.166251	0.0149398	0.0259377	0.0160257	0.000922568	0.000922568	0.019675	0.0225481
TVMVp	pDD0317	-no data-	0.0160232	0.00362	0.0119818	0.0142531	0.02032	0.001515	0.00909	0.00944	1.04377	0.01126	0.0123809	0.0123809	0.00531	0.47924			OYDV	pDD0327	0.0174189	0.00064651	0.0105995	0.00158329	0.000290676	0.0263524	0.017785	0.013509	0.112558	0.0125181	0.0212784	0.0023148	0.0023148	0.0177642	0.0300315
CABMVp	pDD0923	0.010633	0.0154102	0.015148	0.0117585	0.00717732	0.010331	0.016467	0.010372	0.011611	0.029249	0.721857	0.427379	0.427379	0.021763	0.017308			TVMV	pDD0317	0.00211442	0.00176474	0.00394139	0.000889179	0.00100605	0.00523754	0.00811042	0.00479486	0.0134984	0.120648	0.0194455	0.0035898	0.0035898	0.00854355	0.124392
WMV2p	pDD1778	0.0101577	0.0347431	0.238565	0.0127906	0.0149336	0.0091347	0.00754386	0.00777831	0.0165302	0.525354	0.671996	1.14567	1.14567	0.137155	0.0254646			CABMV	pDD0923	0.0284582	0.00128594	0.00205753	0.00173561	0.00262767	0.0158938	0.000260994	0.0165869	0.0141259	0.00811046	0.189834	0.0507264	0.0507264	0.00887675	0.00781452
ACPp	pDD1780	0.0105428	0.0120452	0.270721	0.0173675	0.0121949	0.00789739	0.0108261	0.0109069	0.0128218	0.428475	0.533547	1.22133	1.22133	0.0665166	0.00970719			WMV2	pDD1778	0.00313495	0.00859122	0.089467	0.00244098	0.00021427	0.000521791	0.00418669	0.00226723	0.000956155	0.0845691	0.0694479	0.187614	0.187614	0.0258029	0.00315488
EAPVp	pDD0918	0.0121	0.0232744	0.104582	0.0116459	0.0158576	0.007432	0.018911	0.007986	0.007586	0.436023	0.963244	1.63605	1.63605	0.859227	0.008051			ACP	pDD1780	0.00234551	0.00408774	0.0183257	0.00271617	0.0010217	0.00220038	0.00159518	0.00225713	0.00261684	0.0655853	0.093053	0.1595	0.1595	0.0209651	0.00290812
PeMoVp	pDD0326	-no data-	0.0146226	0.00121	0.0147501	0.0105493	0.01462	0.00171	0.02042	0.06308	0.313707	-no data-	0.0125845	0.0125845	-no data-	1.4736			EAPV	pDD0918	0.00171643	0.00130638	0.0169807	0.00117804	0.00461863	0.00285536	0.00229109	0.00554519	0.0025991	0.0737606	0.0611945	0.176504	0.176504	0.139062	0.00589779
																			PeMoV	pDD0326	0.015584	0.00181871	0.0137106	0.00257728	0.00256058	0.0134218	0.0293458	0.0130696	0.00702969	0.0991095	0.0191638	0.000971566	0.000971566	0.0150572	0.150753
Replicate 2		pDD2270	pDD2276	pDD2272	pDD1257	pDD1270	pDD1201	pDD1265	pDD1272	pDD2280	pDD2271	pDD1273	pDD1807	pDD1807	pDD1268	pDD2279	substrate plasmid number
TEVp	pDD0316	0.683195	0.0447396	0.00899073	0.0165874	0.205151	0.01043	0.0089977	0.00575957	-no data-	0.0124766	0.00806519	0.00686481	0.00686481	-no data-	0.00513797
SuMMVp	pDD0322	0.0197557	0.515672	0.0116927	0.0124434	0.0120719	0.00573657	0.0173816	0.00612739	0.0133195	0.0222876	0.0113611	0.0311322	0.0311322	0.00756276	0.0103065
PSbMVp	pDD0318	0.0925178	0.00981119	0.394768	0.00836191	0.0152363	0.0500953	0.0489285	0.0534985	0.0340477	0.0678887	0.0415772	0.093672	0.093672	0.0451047	0.0478139
PTVp	pDD0907	0.00317269	0.0183915	0.00381394	0.64677	0.608398	0.0152781	0.394547	0.154088	0.0194949	0.0135769	0.016557	0.00194312	0.00194312	0.0114427	0.0273904
SPV2p	pDD0920	0.003272	0.0101938	0.0141948	1.18153	1.13957	0.553391	1.01203	1.00369	0.00752341	0.0133807	0.010428	0.0135436	0.0135436	0.0103052	0.00720805
PPVp	pDD0324	0.01425	0.0127299	0.01181	1.69037	1.56375	0.727632	1.15887	-no data-	0.01962	0.04211	0.01846	0.0147683	0.0147683	0.02652	0.01016
KoMVp	pDD0915	0.0113274	0.00934278	0.0115736	0.0788484	0.152451	0.0255404	1.14269	0.0155193	0.0237459	0.00853822	0.0208086	0.0145519	0.0145519	0.0104039	0.00771729
TVBMVp	pDD0922	0.016382	0.0115678	0.013946	0.113998	0.120174	0.021296	0.036361	0.583588	0.046918	0.022871	0.027945	0.0130162	0.0130162	0.069904	0.01207
OYDVp	pDD0327	0.0124315	0.0107871	0.0139295	0.0119899	0.0118624	0.0347162	0.0155747	0.019201	1.09205	0.0125927	0.0168389	0.0155794	0.0155794	0.0146367	0.277001
TVMVp	pDD0317	0.01423	0.0110803	0.00843	0.00890605	0.0175435	0.00375	0.01612	0.00878	0.05572	0.796631	0.01281	0.0209605	0.0209605	0.01861	0.342511
CABMVp	pDD0923	0.0122784	0.0133213	0.0205581	0.00795724	0.0155405	0.0220589	0.0170046	0.0165191	0.0174697	0.0523472	0.496663	0.462377	0.462377	0.0210965	0.0174668
WMV2p	pDD1778	0.0194891	0.00893962	0.360025	0.0106851	0.0156582	0.0107759	0.00791279	0.013599	0.015892	0.428777	0.660501	0.788056	0.788056	0.181584	0.0202745
ACPp	pDD1780	0.0103744	0.0216292	0.330863	0.00894472	0.0149254	0.0154233	0.00567292	0.00976757	0.00543516	0.36599	0.412433	0.786217	0.786217	0.0787455	0.0144287
EAPVp	pDD0918	0.00771	0.0271197	0.065519	0.00962841	0.0285457	0.006111	0.026714	0.024099	0.009951	0.24529	0.990797	1.21996	1.21996	0.293653	0.025973
PeMoVp	pDD0326	0.00852163	0.00863754	0.0135774	0.0214124	0.0192274	0.010163	0.00978606	0.013989	0.0376514	0.555548	0.0405032	0.0140507	0.0140507	0.011524	1.93545
Replicate 3		pDD2270	pDD2276	pDD2272	pDD1257	pDD1270	pDD1201	pDD1265	pDD1272	pDD2280	pDD2271	pDD1273	pDD1807	pDD1807	pDD1268	pDD2279	substrate plasmid number
TEVp	pDD0316	0.542905	0.0214707	0.0205283	0.0206799	0.083529	0.031668	0.0271386	0.0249542	0.0244926	0.0303275	-no data-	0.010556	0.010556	0.020817	0.086384
SuMMVp	pDD0322	0.00934659	0.845973	0.00841492	0.00887651	0.00575124	0.00768886	0.00387332	0.00340043	0.0075295	0.025078	0.0137641	0.0784759	0.0784759	0.00378199	0.0109721
PSbMVp	pDD0318	0.0309877	0.00651182	0.463106	0.0103297	0.003726	0.0371671	0.0674269	0.0371315	0.0366268	0.0482044	-no data-	0.070076	0.070076	0.039699	-no data-
PTVp	pDD0907	0.00601742	0.0192791	0.0113198	0.768495	0.68483	0.0119362	0.738361	0.326091	0.0217335	0.0185479	0.010654	0.0142028	0.0142028	0.00658154	0.0214826
SPV2p	pDD0920	0.0108637	0.0143965	0.0191883	1.17535	1.20385	0.588995	0.993475	0.571259	0.0131478	0.0169819	0.0205718	0.0123401	0.0123401	0.0190135	0.0141644
PPVp	pDD0324	0.0825536	0.00996211	0.015442	1.23618	0.946159	0.484307	-no data-	0.444499	0.0325042	0.0473463	0.0235461	0.012607	0.012607	0.0216233	0.0324318
KoMVp	pDD0915	0.0343295	0.0154857	0.0214004	0.0489137	0.094153	0.046432	0.63695	0.0317544	0.0226652	0.0445443	0.0298378	0.015449	0.015449	0.0397254	0.0220058
TVBMVp	pDD0922	0.0819105	0.0084813	0.0560945	0.0451852	0.098293	0.0872013	0.158476	1.44696	0.0600206	0.0959503	0.0721781	0.012885	0.012885	0.0509081	0.075803
OYDVp	pDD0327	0.0665101	0.00939977	0.0449124	0.017089	0.010896	0.106037	0.0669781	0.0586474	-no data-	0.0524868	0.0801129	0.008961	0.008961	0.0694792	0.112737
TVMVp	pDD0317	0.0210446	0.016667	0.0170911	0.0105872	0.016893	0.0184352	0.0296028	0.0233171	0.0267938	-no data-	0.0703562	0.008875	0.008875	0.0348568	-no data-
CABMVp	pDD0923	0.0968184	0.0109584	-no data-	0.013892	0.008247	0.0627822	-no data-	0.0629208	0.0566134	-no data-	1.52528	0.295748	0.295748	-no data-	-no data-
WMV2p	pDD1778	0.0100125	0.0346834	0.546225	0.0188302	0.0151564	0.00929926	0.0202843	0.0152551	0.0133964	0.71659	0.874354	1.43684	1.43684	0.226538	0.0311988
ACPp	pDD1780	0.0174936	0.0258647	0.318389	0.00952423	0.01161	0.0106138	0.00997726	0.0170364	0.0136792	0.586401	0.731695	1.29868	1.29868	0.134628	0.0197747
EAPVp	pDD0918	-no data-	0.0231306	0.0831602	0.0137092	0.013761	-no data-	-no data-	-no data-	-no data-	0.314067	-no data-	1.04002	1.04002	-no data-	-no data-
PeMoVp	pDD0326	0.0603519	0.00992611	0.0471066	0.0129343	0.016478	0.0524714	0.0935071	0.0560158	-no data-	0.842445	0.0840055	0.010694	0.010694	0.0593617	1.0496
Replicate 4		pDD2270	pDD2276	pDD2272	pDD1257	pDD1270	pDD1201	pDD1265	pDD1272	pDD2280	pDD2271	pDD1273	pDD1807	pDD1807	pDD1268	pDD2279	substrate plasmid number
TEVp	pDD0316	0.82925	-no data-	-no data-	-no data-	-no data-	-no data-	-no data-	-no data-	0.0111866	0.0596069	0.0340578	-no data-	-no data-	0.0115446	-no data-
SuMMVp	pDD0322	-no data-	-no data-	-no data-	-no data-	-no data-	-no data-	-no data-	-no data-	-no data-	-no data-	-no data-	-no data-	-no data-	-no data-	-no data-
PSbMVp	pDD0318	-no data-	-no data-	0.749394	-no data-	-no data-	-no data-	-no data-	-no data-	-no data-	-no data-	0.0185942	-no data-	-no data-	-no data-	0.0237188
PTVp	pDD0907	-no data-	-no data-	-no data-	-no data-	-no data-	-no data-	-no data-	-no data-	-no data-	-no data-	-no data-	-no data-	-no data-	-no data-	-no data-
SPV2p	pDD0920	-no data-	-no data-	-no data-	-no data-	-no data-	-no data-	-no data-	-no data-	-no data-	-no data-	-no data-	-no data-	-no data-	-no data-	-no data-
PPVp	pDD0324	-no data-	-no data-	-no data-	-no data-	-no data-	0.935974	1.1987	0.910666	-no data-	-no data-	-no data-	-no data-	-no data-	-no data-	-no data-
KoMVp	pDD0915	-no data-	-no data-	-no data-	-no data-	-no data-	-no data-	0.626507	-no data-	-no data-	-no data-	-no data-	-no data-	-no data-	-no data-	-no data-
TVBMVp	pDD0922	0.0103344	-no data-	-no data-	-no data-	-no data-	-no data-	-no data-	1.02962	-no data-	-no data-	-no data-	-no data-	-no data-	-no data-	-no data-
OYDVp	pDD0327	-no data-	-no data-	-no data-	-no data-	-no data-	-no data-	-no data-	-no data-	1.08497	-no data-	-no data-	-no data-	-no data-	-no data-	0.236802
TVMVp	pDD0317	-no data-	-no data-	-no data-	-no data-	-no data-	-no data-	-no data-	-no data-	-no data-	1.35388	-no data-	-no data-	-no data-	-no data-	0.924958
CABMVp	pDD0923	-no data-	-no data-	0.0138344	-no data-	-no data-	-no data-	0.0173653	-no data-	-no data-	0.0546498	0.971095	-no data-	-no data-	0.0380781	0.0335932
WMV2p	pDD1778	-no data-	-no data-	-no data-	-no data-	-no data-	-no data-	-no data-	-no data-	-no data-	-no data-	-no data-	-no data-	-no data-	-no data-	-no data-
ACPp	pDD1780	-no data-	-no data-	-no data-	-no data-	-no data-	-no data-	-no data-	-no data-	-no data-	-no data-	-no data-	-no data-	-no data-	-no data-	-no data-
EAPVp	pDD0918	0.0133779	-no data-	0.164423	-no data-	-no data-	0.0152609	0.0240681	0.025099	0.016292	0.677024	0.898857	-no data-	-no data-	0.664692	0.0255065
PeMoVp	pDD0326	0.0146343	-no data-	-no data-	-no data-	-no data-	-no data-	-no data-	-no data-	0.041917	0.756086	0.0188271	-no data-	-no data-	0.0147745	1.36862
Replicate 5		pDD2270	pDD2276	pDD2272	pDD1257	pDD1270	pDD1201	pDD1265	pDD1272	pDD2280	pDD2271	pDD1273	pDD1807	pDD1807	pDD1268	pDD2279	substrate plasmid number
TEVp	pDD0316	0.945684	-no data-	-no data-	-no data-	-no data-	-no data-	-no data-	-no data-	-no data-	0.0606312	-no data-	-no data-	-no data-	-no data-	-no data-
SuMMVp	pDD0322	-no data-	-no data-	-no data-	-no data-	-no data-	-no data-	-no data-	-no data-	-no data-	-no data-	-no data-	-no data-	-no data-	-no data-	-no data-
PSbMVp	pDD0318	-no data-	-no data-	0.402451	-no data-	-no data-	-no data-	-no data-	-no data-	-no data-	-no data-	-no data-	-no data-	-no data-	-no data-	-no data-
PTVp	pDD0907	-no data-	-no data-	-no data-	-no data-	-no data-	-no data-	-no data-	-no data-	-no data-	-no data-	-no data-	-no data-	-no data-	-no data-	-no data-
SPV2p	pDD0920	-no data-	-no data-	-no data-	-no data-	-no data-	-no data-	-no data-	-no data-	-no data-	-no data-	-no data-	-no data-	-no data-	-no data-	-no data-
PPVp	pDD0324	-no data-	-no data-	-no data-	-no data-	-no data-	0.547483	0.846189	0.610139	-no data-	-no data-	-no data-	-no data-	-no data-	-no data-	-no data-
KoMVp	pDD0915	-no data-	-no data-	-no data-	-no data-	-no data-	-no data-	0.509609	-no data-	-no data-	-no data-	-no data-	-no data-	-no data-	-no data-	-no data-
TVBMVp	pDD0922	-no data-	-no data-	-no data-	-no data-	-no data-	-no data-	-no data-	1.14783	-no data-	-no data-	-no data-	-no data-	-no data-	-no data-	-no data-
OYDVp	pDD0327	-no data-	-no data-	-no data-	-no data-	-no data-	-no data-	-no data-	-no data-	1.0526	-no data-	-no data-	-no data-	-no data-	-no data-	0.183519
TVMVp	pDD0317	0.0153119	-no data-	-no data-	-no data-	-no data-	-no data-	-no data-	-no data-	-no data-	0.906661	-no data-	-no data-	-no data-	-no data-	0.568312
CABMVp	pDD0923	-no data-	-no data-	-no data-	-no data-	-no data-	-no data-	-no data-	-no data-	-no data-	-no data-	0.520086	-no data-	-no data-	0.0588239	0.0500584
WMV2p	pDD1778	-no data-	-no data-	-no data-	-no data-	-no data-	-no data-	-no data-	-no data-	-no data-	-no data-	-no data-	-no data-	-no data-	-no data-	-no data-
ACPp	pDD1780	-no data-	-no data-	-no data-	-no data-	-no data-	-no data-	-no data-	-no data-	-no data-	-no data-	-no data-	-no data-	-no data-	-no data-	-no data-
EAPVp	pDD0918	-no data-	-no data-	0.0885605	-no data-	-no data-	-no data-	-no data-	-no data-	-no data-	0.387206	0.718631	-no data-	-no data-	0.307127	-no data-
PeMoVp	pDD0326	-no data-	-no data-	-no data-	-no data-	-no data-	-no data-	-no data-	-no data-	0.0303407	0.421623	-no data-	-no data-	-no data-	-no data-	1.20296

[truncated: 11 more sheets: Supplementary Fig. 3, Supplementary Fig. 4, Supplementary Fig. 5, Supplementary Fig. 6, Supplementary Fig. 7, Supplementary Fig. 9, Supplementary Fig. 10, Supplementary Fig. 11, Supplementary Fig. 12, Supplementary Fig. 13, Supplementary Fig. 14]
